# Supplementary material for: scMET: Bayesian modeling of DNA methylation heterogeneity at single-cell resolution
Source: Genome Biol. 2021 Apr 20;22:114. doi: 10.1186/s13059-021-02329-8 (PMC8056718; doi:10.1186/s13059-021-02329-8)
Supplement: Supplementary file 3 — Additional file 3 Table S2. Table with sample metadata from the Luo2017 [9] study. [file 13059_2021_2329_MOESM3_ESM.csv]

sample	specie	Neuron_type	Laminar_layer	mCG/CG	mCH/CH	Coverage(%)	Neuron_type1	Neuron_type2	Neuron_type3
Pool_1000_AD002	Mus_musculus	mL5-1	Deep	0.73996	0.02907	3.88	Excitatory	mL5-12	mL5-1
Pool_1000_AD006	Mus_musculus	mL6-2	Deep	0.76419	0.0231	5.49	Excitatory	mL6-12	mL6-2
Pool_1001_AD002	Mus_musculus	mDL-2	Deep	0.72912	0.02458	4.8	Excitatory	mDL-123	mDL-2
Pool_1001_AD006	Mus_musculus	mDL-1	Deep	0.75049	0.02397	3.81	Excitatory	mDL-123	mDL-1
Pool_1002_AD002	Mus_musculus	mL5-2	Deep	0.72166	0.03014	4.41	Excitatory	mL5-12	mL5-2
Pool_1002_AD006	Mus_musculus	mL6-1	Deep	0.80117	0.03085	5.07	Excitatory	mL6-12	mL6-1
Pool_1003_AD002	Mus_musculus	mDL-3	Deep	0.75533	0.02655	3.99	Excitatory	mDL-123	mDL-3
Pool_1003_AD006	Mus_musculus	mL6-2	Deep	0.74187	0.01882	5.47	Excitatory	mL6-12	mL6-2
Pool_1004_AD002	Mus_musculus	mL5-2	Deep	0.72621	0.03338	4.1	Excitatory	mL5-12	mL5-2
Pool_1004_AD006	Mus_musculus	mDL-3	Deep	0.76407	0.02672	5.62	Excitatory	mDL-123	mDL-3
Pool_1005_AD002	Mus_musculus	mVip	Deep	0.77001	0.03123	4.69	Inhibitory	mVip	mVip
Pool_1005_AD006	Mus_musculus	mSst-2	Deep	0.79564	0.03979	5.91	Inhibitory	mSst-12	mSst-12
Pool_1006_AD002	Mus_musculus	mL6-2	Deep	0.76551	0.02909	3.62	Excitatory	mL6-12	mL6-2
Pool_1006_AD006	Mus_musculus	mL5-2	Deep	0.74632	0.02703	5.54	Excitatory	mL5-12	mL5-2
Pool_1007_AD002	Mus_musculus	mL6-2	Deep	0.72498	0.02092	4.31	Excitatory	mL6-12	mL6-2
Pool_1007_AD006	Mus_musculus	mDL-1	Deep	0.75905	0.02482	4.95	Excitatory	mDL-123	mDL-1
Pool_1008_AD002	Mus_musculus	mL6-2	Deep	0.75876	0.02677	2.8	Excitatory	mL6-12	mL6-2
Pool_1008_AD006	Mus_musculus	mL6-2	Deep	0.75753	0.0245	5.92	Excitatory	mL6-12	mL6-2
Pool_1009_AD008	Mus_musculus	mPv	Deep	0.77332	0.04085	5.08	Inhibitory	mPv	mPv
Pool_1009_AD010	Mus_musculus	mDL-2	Deep	0.74718	0.02248	5.64	Excitatory	mDL-123	mDL-2
Pool_100_AD002	Mus_musculus	mL4	Superficial	0.72659	0.01902	3.28	Excitatory	mL4	mL4
Pool_100_AD006	Mus_musculus	mL2/3	Superficial	0.75234	0.02543	4.35	Excitatory	mL2/3	mL2/3
Pool_1010_AD008	Mus_musculus	mDL-1	Deep	0.74393	0.02448	5.65	Excitatory	mDL-123	mDL-1
Pool_1010_AD010	Mus_musculus	mL6-2	Deep	0.74965	0.02383	4.66	Excitatory	mL6-12	mL6-2
Pool_1011_AD008	Mus_musculus	mL6-2	Deep	0.75273	0.02667	5.27	Excitatory	mL6-12	mL6-2
Pool_1011_AD010	Mus_musculus	mL6-2	Deep	0.72151	0.01969	5.07	Excitatory	mL6-12	mL6-2
Pool_1012_AD008	Mus_musculus	mL6-2	Deep	0.76182	0.02843	5.5	Excitatory	mL6-12	mL6-2
Pool_1012_AD010	Mus_musculus	mDL-2	Deep	0.73916	0.027	5.67	Excitatory	mDL-123	mDL-2
Pool_1013_AD008	Mus_musculus	mL5-2	Deep	0.75073	0.02902	4.85	Excitatory	mL5-12	mL5-2
Pool_1013_AD010	Mus_musculus	mDL-2	Deep	0.72799	0.02252	5.32	Excitatory	mDL-123	mDL-2
Pool_1014_AD008	Mus_musculus	mL6-2	Deep	0.73518	0.01756	10.04	Excitatory	mL6-12	mL6-2
Pool_1014_AD010	Mus_musculus	mDL-1	Deep	0.75658	0.02656	5.6	Excitatory	mDL-123	mDL-1
Pool_1015_AD008	Mus_musculus	mDL-2	Deep	0.75228	0.02526	4.76	Excitatory	mDL-123	mDL-2
Pool_1015_AD010	Mus_musculus	mDL-3	Deep	0.751	0.03084	4.4	Excitatory	mDL-123	mDL-3
Pool_1016_AD008	Mus_musculus	mL6-1	Deep	0.80828	0.02831	5.7	Excitatory	mL6-12	mL6-1
Pool_1016_AD010	Mus_musculus	mL6-2	Deep	0.75754	0.0312	5.93	Excitatory	mL6-12	mL6-2
Pool_1017_AD008	Mus_musculus	mDL-1	Deep	0.74675	0.02374	5.88	Excitatory	mDL-123	mDL-1
Pool_1017_AD010	Mus_musculus	mL6-2	Deep	0.7844	0.0311	6.41	Excitatory	mL6-12	mL6-2
Pool_1018_AD008	Mus_musculus	mL6-2	Deep	0.76355	0.02909	5.81	Excitatory	mL6-12	mL6-2
Pool_1018_AD010	Mus_musculus	mDL-1	Deep	0.76701	0.02597	5.91	Excitatory	mDL-123	mDL-1
Pool_1019_AD008	Mus_musculus	mL6-2	Deep	0.74955	0.02827	6.51	Excitatory	mL6-12	mL6-2
Pool_1019_AD010	Mus_musculus	mDL-2	Deep	0.76882	0.0244	7.34	Excitatory	mDL-123	mDL-2
Pool_101_AD002	Mus_musculus	mL2/3	Superficial	0.74056	0.01878	3.88	Excitatory	mL2/3	mL2/3
Pool_101_AD006	Mus_musculus	mVip	Superficial	0.77876	0.02676	5.05	Inhibitory	mVip	mVip
Pool_1020_AD008	Mus_musculus	mL6-1	Deep	0.80079	0.02683	6.65	Excitatory	mL6-12	mL6-1
Pool_1021_AD008	Mus_musculus	mL6-2	Deep	0.73266	0.01979	7.81	Excitatory	mL6-12	mL6-2
Pool_1021_AD010	Mus_musculus	mL6-1	Deep	0.80354	0.03662	6.03	Excitatory	mL6-12	mL6-1
Pool_1022_AD008	Mus_musculus	mDL-2	Deep	0.75473	0.0247	7.28	Excitatory	mDL-123	mDL-2
Pool_1022_AD010	Mus_musculus	mL6-2	Deep	0.74155	0.02169	6.59	Excitatory	mL6-12	mL6-2
Pool_1023_AD008	Mus_musculus	mSst-1	Deep	0.7924	0.02962	6.59	Inhibitory	mSst-12	mSst-12
Pool_1023_AD010	Mus_musculus	mL6-2	Deep	0.77484	0.03476	5.27	Excitatory	mL6-12	mL6-2
Pool_1024_AD008	Mus_musculus	mSst-1	Deep	0.78625	0.04061	6.51	Inhibitory	mSst-12	mSst-12
Pool_1024_AD010	Mus_musculus	mL6-2	Deep	0.75693	0.02328	5.76	Excitatory	mL6-12	mL6-2
Pool_1025_AD008	Mus_musculus	mL6-2	Deep	0.7701	0.02832	6.97	Excitatory	mL6-12	mL6-2
Pool_1025_AD010	Mus_musculus	mL6-2	Deep	0.75469	0.02543	6.18	Excitatory	mL6-12	mL6-2
Pool_1026_AD008	Mus_musculus	mL6-2	Deep	0.77238	0.03342	5.8	Excitatory	mL6-12	mL6-2
Pool_1026_AD010	Mus_musculus	mDL-1	Deep	0.75362	0.02343	6.02	Excitatory	mDL-123	mDL-1
Pool_1027_AD008	Mus_musculus	mL5-1	Deep	0.75702	0.02894	5.51	Excitatory	mL5-12	mL5-1
Pool_1027_AD010	Mus_musculus	mDL-2	Deep	0.75755	0.02143	6.23	Excitatory	mDL-123	mDL-2
Pool_1028_AD008	Mus_musculus	mL6-2	Deep	0.76938	0.0262	6.34	Excitatory	mL6-12	mL6-2
Pool_1028_AD010	Mus_musculus	mL6-2	Deep	0.74302	0.02374	5.6	Excitatory	mL6-12	mL6-2
Pool_1029_AD008	Mus_musculus	mNdnf-2	Deep	0.74231	0.02341	4.95	Inhibitory	mNdnf-12	mNdnf-12
Pool_1029_AD010	Mus_musculus	mDL-1	Deep	0.74969	0.02406	6.33	Excitatory	mDL-123	mDL-1
Pool_102_AD002	Mus_musculus	mL5-1	Superficial	0.72206	0.02315	3.69	Excitatory	mL5-12	mL5-1
Pool_102_AD006	Mus_musculus	mL2/3	Superficial	0.74719	0.02873	4.89	Excitatory	mL2/3	mL2/3
Pool_1030_AD008	Mus_musculus	mDL-2	Deep	0.75792	0.02739	5.79	Excitatory	mDL-123	mDL-2
Pool_1030_AD010	Mus_musculus	mL6-2	Deep	0.72831	0.02214	5.07	Excitatory	mL6-12	mL6-2
Pool_1031_AD008	Mus_musculus	mL5-2	Deep	0.73836	0.02953	5.43	Excitatory	mL5-12	mL5-2
Pool_1031_AD010	Mus_musculus	mL5-1	Deep	0.75409	0.02665	4.56	Excitatory	mL5-12	mL5-1
Pool_1032_AD008	Mus_musculus	mDL-1	Deep	0.74507	0.02652	7.33	Excitatory	mDL-123	mDL-1
Pool_1032_AD010	Mus_musculus	mDL-1	Deep	0.74067	0.02363	6.04	Excitatory	mDL-123	mDL-1
Pool_1033_AD008	Mus_musculus	mL6-1	Deep	0.80721	0.02934	4.74	Excitatory	mL6-12	mL6-1
Pool_1033_AD010	Mus_musculus	mDL-1	Deep	0.76417	0.02628	3.85	Excitatory	mDL-123	mDL-1
Pool_1034_AD008	Mus_musculus	mSst-1	Deep	0.799	0.03857	4.55	Inhibitory	mSst-12	mSst-12
Pool_1034_AD010	Mus_musculus	mSst-1	Deep	0.80188	0.0389	3.74	Inhibitory	mSst-12	mSst-12
Pool_1035_AD008	Mus_musculus	mPv	Deep	0.80407	0.03412	4	Inhibitory	mPv	mPv
Pool_1035_AD010	Mus_musculus	mL5-2	Deep	0.76063	0.03388	3.84	Excitatory	mL5-12	mL5-2
Pool_1036_AD008	Mus_musculus	mDL-2	Deep	0.75915	0.02909	3.89	Excitatory	mDL-123	mDL-2
Pool_1036_AD010	Mus_musculus	mDL-2	Deep	0.76548	0.0224	4.48	Excitatory	mDL-123	mDL-2
Pool_1037_AD008	Mus_musculus	mL6-2	Deep	0.79601	0.03269	4.59	Excitatory	mL6-12	mL6-2
Pool_1037_AD010	Mus_musculus	mL5-2	Deep	0.74404	0.03416	4.66	Excitatory	mL5-12	mL5-2
Pool_1038_AD008	Mus_musculus	mPv	Deep	0.8046	0.04471	3.73	Inhibitory	mPv	mPv
Pool_1038_AD010	Mus_musculus	mL6-2	Deep	0.74728	0.0212	3.21	Excitatory	mL6-12	mL6-2
Pool_1039_AD008	Mus_musculus	mL6-2	Deep	0.75458	0.02461	3.52	Excitatory	mL6-12	mL6-2
Pool_1039_AD010	Mus_musculus	mDL-1	Deep	0.78147	0.03009	3.34	Excitatory	mDL-123	mDL-1
Pool_103_AD002	Mus_musculus	mL2/3	Superficial	0.73219	0.02105	2.86	Excitatory	mL2/3	mL2/3
Pool_103_AD006	Mus_musculus	mL2/3	Superficial	0.74527	0.02103	4.43	Excitatory	mL2/3	mL2/3
Pool_1040_AD008	Mus_musculus	mL5-2	Deep	0.74911	0.0353	4.04	Excitatory	mL5-12	mL5-2
Pool_1040_AD010	Mus_musculus	mL6-2	Deep	0.81674	0.03588	3.55	Excitatory	mL6-12	mL6-2
Pool_1041_AD008	Mus_musculus	mDL-1	Deep	0.75335	0.02843	7.23	Excitatory	mDL-123	mDL-1
Pool_1041_AD010	Mus_musculus	mL6-2	Deep	0.76011	0.02755	5.89	Excitatory	mL6-12	mL6-2
Pool_1042_AD008	Mus_musculus	mL2/3	Deep	0.73861	0.02136	7.77	Excitatory	mL2/3	mL2/3
Pool_1042_AD010	Mus_musculus	mL6-2	Deep	0.76683	0.03847	5.85	Excitatory	mL6-12	mL6-2
Pool_1043_AD008	Mus_musculus	mDL-3	Deep	0.75147	0.02428	7.17	Excitatory	mDL-123	mDL-3
Pool_1043_AD010	Mus_musculus	mL2/3	Deep	0.747	0.02466	7.21	Excitatory	mL2/3	mL2/3
Pool_1044_AD008	Mus_musculus	mL6-2	Deep	0.74418	0.02158	6.75	Excitatory	mL6-12	mL6-2
Pool_1044_AD010	Mus_musculus	mDL-2	Deep	0.75117	0.02371	6.61	Excitatory	mDL-123	mDL-2
Pool_1045_AD008	Mus_musculus	mDL-1	Deep	0.74893	0.02693	6.7	Excitatory	mDL-123	mDL-1
Pool_1045_AD010	Mus_musculus	mDL-2	Deep	0.75397	0.02375	6.4	Excitatory	mDL-123	mDL-2
Pool_1046_AD008	Mus_musculus	mDL-2	Deep	0.74743	0.0271	6.14	Excitatory	mDL-123	mDL-2
Pool_1046_AD010	Mus_musculus	mSst-1	Deep	0.78173	0.02305	6.65	Inhibitory	mSst-12	mSst-12
Pool_1047_AD008	Mus_musculus	mDL-2	Deep	0.76049	0.02422	5.98	Excitatory	mDL-123	mDL-2
Pool_1047_AD010	Mus_musculus	mL6-2	Deep	0.76489	0.02509	5.17	Excitatory	mL6-12	mL6-2
Pool_1048_AD008	Mus_musculus	mL6-2	Deep	0.80274	0.0339	5.91	Excitatory	mL6-12	mL6-2
Pool_1048_AD010	Mus_musculus	mL6-2	Deep	0.73544	0.0257	5.07	Excitatory	mL6-12	mL6-2
Pool_1049_AD008	Mus_musculus	mPv	Deep	0.79004	0.03545	7.31	Inhibitory	mPv	mPv
Pool_1049_AD010	Mus_musculus	mDL-1	Deep	0.74232	0.02103	5.58	Excitatory	mDL-123	mDL-1
Pool_104_AD002	Mus_musculus	mL2/3	Superficial	0.72461	0.02064	3.86	Excitatory	mL2/3	mL2/3
Pool_104_AD006	Mus_musculus	mNdnf-2	Superficial	0.75812	0.0227	3.79	Inhibitory	mNdnf-12	mNdnf-12
Pool_1050_AD008	Mus_musculus	mL6-1	Deep	0.78456	0.02503	7.35	Excitatory	mL6-12	mL6-1
Pool_1050_AD010	Mus_musculus	mSst-1	Deep	0.78083	0.03869	5.17	Inhibitory	mSst-12	mSst-12
Pool_1051_AD008	Mus_musculus	mNdnf-2	Deep	0.73233	0.01861	5.3	Inhibitory	mNdnf-12	mNdnf-12
Pool_1051_AD010	Mus_musculus	mDL-2	Deep	0.77467	0.0262	4.58	Excitatory	mDL-123	mDL-2
Pool_1052_AD008	Mus_musculus	mSst-1	Deep	0.79216	0.03144	4.9	Inhibitory	mSst-12	mSst-12
Pool_1052_AD010	Mus_musculus	mL6-2	Deep	0.76945	0.0292	4.74	Excitatory	mL6-12	mL6-2
Pool_1053_AD008	Mus_musculus	mDL-2	Deep	0.75727	0.02482	5.71	Excitatory	mDL-123	mDL-2
Pool_1053_AD010	Mus_musculus	mL6-2	Deep	0.74407	0.02205	5.5	Excitatory	mL6-12	mL6-2
Pool_1054_AD008	Mus_musculus	mL6-2	Deep	0.74944	0.0236	4.96	Excitatory	mL6-12	mL6-2
Pool_1054_AD010	Mus_musculus	mDL-1	Deep	0.7472	0.02194	4.08	Excitatory	mDL-123	mDL-1
Pool_1055_AD010	Mus_musculus	mL6-2	Deep	0.7683	0.03127	4.05	Excitatory	mL6-12	mL6-2
Pool_1056_AD008	Mus_musculus	mSst-2	Deep	0.79733	0.03533	4.56	Inhibitory	mSst-12	mSst-12
Pool_1056_AD010	Mus_musculus	mDL-2	Deep	0.74006	0.02527	4.4	Excitatory	mDL-123	mDL-2
Pool_1057_AD008	Mus_musculus	mNdnf-2	Deep	0.75804	0.02322	7.16	Inhibitory	mNdnf-12	mNdnf-12
Pool_1057_AD010	Mus_musculus	mL5-2	Deep	0.74207	0.03375	7.9	Excitatory	mL5-12	mL5-2
Pool_1058_AD008	Mus_musculus	mNdnf-2	Deep	0.74767	0.01901	7.75	Inhibitory	mNdnf-12	mNdnf-12
Pool_1058_AD010	Mus_musculus	mL6-2	Deep	0.74502	0.02198	7.03	Excitatory	mL6-12	mL6-2
Pool_1059_AD008	Mus_musculus	mL6-2	Deep	0.77173	0.02859	4.06	Excitatory	mL6-12	mL6-2
Pool_1059_AD010	Mus_musculus	mSst-1	Deep	0.77794	0.03109	6.72	Inhibitory	mSst-12	mSst-12
Pool_105_AD002	Mus_musculus	mL2/3	Superficial	0.76683	0.0205	5.58	Excitatory	mL2/3	mL2/3
Pool_105_AD006	Mus_musculus	mL2/3	Superficial	0.74046	0.02224	7.12	Excitatory	mL2/3	mL2/3
Pool_1060_AD008	Mus_musculus	mL6-2	Deep	0.75724	0.02471	5.55	Excitatory	mL6-12	mL6-2
Pool_1060_AD010	Mus_musculus	mPv	Deep	0.77284	0.02957	5.87	Inhibitory	mPv	mPv
Pool_1061_AD008	Mus_musculus	mDL-2	Deep	0.74942	0.02309	6.07	Excitatory	mDL-123	mDL-2
Pool_1061_AD010	Mus_musculus	mL6-2	Deep	0.71019	0.0193	6.05	Excitatory	mL6-12	mL6-2
Pool_1062_AD008	Mus_musculus	mSst-1	Deep	0.77935	0.02032	6.92	Inhibitory	mSst-12	mSst-12
Pool_1062_AD010	Mus_musculus	mDL-2	Deep	0.74374	0.02431	5.66	Excitatory	mDL-123	mDL-2
Pool_1063_AD008	Mus_musculus	mL6-2	Deep	0.76916	0.02543	5.78	Excitatory	mL6-12	mL6-2
Pool_1063_AD010	Mus_musculus	mDL-2	Deep	0.75639	0.02446	3.47	Excitatory	mDL-123	mDL-2
Pool_1064_AD008	Mus_musculus	mDL-2	Deep	0.7629	0.02248	6.58	Excitatory	mDL-123	mDL-2
Pool_1064_AD010	Mus_musculus	mL6-2	Deep	0.7597	0.03148	5.59	Excitatory	mL6-12	mL6-2
Pool_1065_AD008	Mus_musculus	mL4	Deep	0.73964	0.023	6.32	Excitatory	mL4	mL4
Pool_1065_AD010	Mus_musculus	mL6-2	Deep	0.79934	0.03394	5.31	Excitatory	mL6-12	mL6-2
Pool_1066_AD008	Mus_musculus	mL6-1	Deep	0.77068	0.02382	8.4	Excitatory	mL6-12	mL6-1
Pool_1066_AD010	Mus_musculus	mL5-1	Deep	0.74671	0.02662	6.56	Excitatory	mL5-12	mL5-1
Pool_1067_AD008	Mus_musculus	mL6-2	Deep	0.74399	0.02189	5.86	Excitatory	mL6-12	mL6-2
Pool_1067_AD010	Mus_musculus	mDL-2	Deep	0.76108	0.02687	4.26	Excitatory	mDL-123	mDL-2
Pool_1068_AD008	Mus_musculus	mL5-1	Deep	0.76406	0.02719	6.18	Excitatory	mL5-12	mL5-1
Pool_1068_AD010	Mus_musculus	mDL-2	Deep	0.74405	0.02557	5.2	Excitatory	mDL-123	mDL-2
Pool_1069_AD008	Mus_musculus	mL5-1	Deep	0.75114	0.02653	5.78	Excitatory	mL5-12	mL5-1
Pool_1069_AD010	Mus_musculus	mDL-3	Deep	0.76057	0.02917	6.12	Excitatory	mDL-123	mDL-3
Pool_106_AD002	Mus_musculus	mL4	Superficial	0.73272	0.01992	5.16	Excitatory	mL4	mL4
Pool_1070_AD008	Mus_musculus	mL6-2	Deep	0.74075	0.0197	5.72	Excitatory	mL6-12	mL6-2
Pool_1070_AD010	Mus_musculus	mDL-1	Deep	0.75927	0.0277	5.55	Excitatory	mDL-123	mDL-1
Pool_1071_AD008	Mus_musculus	mPv	Deep	0.77481	0.0282	9.44	Inhibitory	mPv	mPv
Pool_1071_AD010	Mus_musculus	mL6-1	Deep	0.80412	0.02956	5.56	Excitatory	mL6-12	mL6-1
Pool_1072_AD008	Mus_musculus	mSst-1	Deep	0.79869	0.03592	5.81	Inhibitory	mSst-12	mSst-12
Pool_1072_AD010	Mus_musculus	mL6-2	Deep	0.7483	0.02344	5.48	Excitatory	mL6-12	mL6-2
Pool_1073_AD008	Mus_musculus	mL6-2	Deep	0.76026	0.02447	4.98	Excitatory	mL6-12	mL6-2
Pool_1073_AD010	Mus_musculus	mL6-2	Deep	0.73434	0.02145	5.68	Excitatory	mL6-12	mL6-2
Pool_1074_AD008	Mus_musculus	mL6-2	Deep	0.76829	0.03846	5.18	Excitatory	mL6-12	mL6-2
Pool_1074_AD010	Mus_musculus	mVip	Deep	0.75885	0.02411	6.1	Inhibitory	mVip	mVip
Pool_1075_AD008	Mus_musculus	mL6-2	Deep	0.77366	0.02743	6.7	Excitatory	mL6-12	mL6-2
Pool_1075_AD010	Mus_musculus	mSst-2	Deep	0.78435	0.04215	5.03	Inhibitory	mSst-12	mSst-12
Pool_1076_AD008	Mus_musculus	mL5-2	Deep	0.76045	0.0271	5.21	Excitatory	mL5-12	mL5-2
Pool_1076_AD010	Mus_musculus	mL6-2	Deep	0.76044	0.02956	5.72	Excitatory	mL6-12	mL6-2
Pool_1077_AD008	Mus_musculus	mDL-1	Deep	0.75722	0.02611	7.42	Excitatory	mDL-123	mDL-1
Pool_1077_AD010	Mus_musculus	mDL-3	Deep	0.74531	0.02469	6.85	Excitatory	mDL-123	mDL-3
Pool_1078_AD008	Mus_musculus	mL6-2	Deep	0.77114	0.02831	6.04	Excitatory	mL6-12	mL6-2
Pool_1078_AD010	Mus_musculus	mNdnf-2	Deep	0.74896	0.02054	6.26	Inhibitory	mNdnf-12	mNdnf-12
Pool_1079_AD008	Mus_musculus	mDL-2	Deep	0.74569	0.02326	5.84	Excitatory	mDL-123	mDL-2
Pool_1079_AD010	Mus_musculus	mVip	Deep	0.78016	0.02926	5.08	Inhibitory	mVip	mVip
Pool_107_AD002	Mus_musculus	mL4	Superficial	0.75186	0.02167	4.44	Excitatory	mL4	mL4
Pool_107_AD006	Mus_musculus	mL4	Superficial	0.74813	0.02136	5.47	Excitatory	mL4	mL4
Pool_1080_AD008	Mus_musculus	mL6-2	Deep	0.77284	0.02525	6.04	Excitatory	mL6-12	mL6-2
Pool_1080_AD010	Mus_musculus	mL6-2	Deep	0.76278	0.027	5.55	Excitatory	mL6-12	mL6-2
Pool_1081_AD008	Mus_musculus	mL6-1	Deep	0.79648	0.02683	7.65	Excitatory	mL6-12	mL6-1
Pool_1081_AD010	Mus_musculus	mL6-2	Deep	0.72965	0.02111	7.27	Excitatory	mL6-12	mL6-2
Pool_1082_AD008	Mus_musculus	mL6-2	Deep	0.78502	0.0325	7.88	Excitatory	mL6-12	mL6-2
Pool_1082_AD010	Mus_musculus	mSst-2	Deep	0.79351	0.04646	6.74	Inhibitory	mSst-12	mSst-12
Pool_1083_AD008	Mus_musculus	mL6-2	Deep	0.75734	0.02618	6.22	Excitatory	mL6-12	mL6-2
Pool_1083_AD010	Mus_musculus	mL6-2	Deep	0.7688	0.03061	7.57	Excitatory	mL6-12	mL6-2
Pool_1084_AD008	Mus_musculus	mL6-2	Deep	0.73863	0.01922	7.36	Excitatory	mL6-12	mL6-2
Pool_1084_AD010	Mus_musculus	mL4	Deep	0.74519	0.02457	6.07	Excitatory	mL4	mL4
Pool_1085_AD008	Mus_musculus	mL6-1	Deep	0.8068	0.02971	7.27	Excitatory	mL6-12	mL6-1
Pool_1085_AD010	Mus_musculus	mL5-1	Deep	0.75735	0.03003	7.6	Excitatory	mL5-12	mL5-1
Pool_1086_AD008	Mus_musculus	mL6-2	Deep	0.76192	0.02642	6.36	Excitatory	mL6-12	mL6-2
Pool_1086_AD010	Mus_musculus	mL6-2	Deep	0.78394	0.03208	6.54	Excitatory	mL6-12	mL6-2
Pool_1087_AD008	Mus_musculus	mPv	Deep	0.78363	0.03911	7.06	Inhibitory	mPv	mPv
Pool_1087_AD010	Mus_musculus	mL6-1	Deep	0.78799	0.0249	5.5	Excitatory	mL6-12	mL6-1
Pool_1088_AD008	Mus_musculus	mNdnf-2	Deep	0.76239	0.02151	6.94	Inhibitory	mNdnf-12	mNdnf-12
Pool_1088_AD010	Mus_musculus	mSst-1	Deep	0.78844	0.0341	7.25	Inhibitory	mSst-12	mSst-12
Pool_1089_AD008	Mus_musculus	mL6-1	Deep	0.79988	0.02864	5.12	Excitatory	mL6-12	mL6-1
Pool_1089_AD010	Mus_musculus	mDL-1	Deep	0.74601	0.02547	5.83	Excitatory	mDL-123	mDL-1
Pool_108_AD002	Mus_musculus	mL2/3	Superficial	0.72007	0.02162	4.43	Excitatory	mL2/3	mL2/3
Pool_108_AD006	Mus_musculus	mL2/3	Superficial	0.74897	0.02274	5.88	Excitatory	mL2/3	mL2/3
Pool_1090_AD008	Mus_musculus	mL6-2	Deep	0.74338	0.01883	11.27	Excitatory	mL6-12	mL6-2
Pool_1090_AD010	Mus_musculus	mDL-2	Deep	0.74189	0.02355	5.97	Excitatory	mDL-123	mDL-2
Pool_1091_AD008	Mus_musculus	mL6-1	Deep	0.80407	0.02864	6.26	Excitatory	mL6-12	mL6-1
Pool_1091_AD010	Mus_musculus	mL6-2	Deep	0.7221	0.01807	6.16	Excitatory	mL6-12	mL6-2
Pool_1092_AD008	Mus_musculus	mL5-1	Deep	0.74089	0.02743	7.12	Excitatory	mL5-12	mL5-1
Pool_1092_AD010	Mus_musculus	mDL-3	Deep	0.76245	0.02822	7.08	Excitatory	mDL-123	mDL-3
Pool_1093_AD008	Mus_musculus	mPv	Deep	0.77864	0.03308	7.58	Inhibitory	mPv	mPv
Pool_1093_AD010	Mus_musculus	mL6-2	Deep	0.74253	0.01992	7.5	Excitatory	mL6-12	mL6-2
Pool_1094_AD008	Mus_musculus	mL6-2	Deep	0.79113	0.0319	7.69	Excitatory	mL6-12	mL6-2
Pool_1094_AD010	Mus_musculus	mL6-2	Deep	0.74875	0.02067	6.58	Excitatory	mL6-12	mL6-2
Pool_1095_AD008	Mus_musculus	mL4	Deep	0.75039	0.02258	6.03	Excitatory	mL4	mL4
Pool_1095_AD010	Mus_musculus	mL2/3	Deep	0.73406	0.02617	5.64	Excitatory	mL2/3	mL2/3
Pool_1096_AD008	Mus_musculus	mDL-1	Deep	0.75449	0.02241	7.35	Excitatory	mDL-123	mDL-1
Pool_1096_AD010	Mus_musculus	mDL-2	Deep	0.73331	0.02194	6.61	Excitatory	mDL-123	mDL-2
Pool_1097_AD008	Mus_musculus	mDL-3	Deep	0.74608	0.02735	6.32	Excitatory	mDL-123	mDL-3
Pool_1097_AD010	Mus_musculus	mL6-2	Deep	0.73148	0.01823	6.08	Excitatory	mL6-12	mL6-2
Pool_1098_AD008	Mus_musculus	mVip	Deep	0.78977	0.0369	7.73	Inhibitory	mVip	mVip
Pool_1098_AD010	Mus_musculus	mDL-3	Deep	0.76044	0.02999	7.31	Excitatory	mDL-123	mDL-3
Pool_1099_AD008	Mus_musculus	mL6-2	Deep	0.77104	0.02852	7.67	Excitatory	mL6-12	mL6-2
Pool_1099_AD010	Mus_musculus	mVip	Deep	0.7864	0.0384	6.93	Inhibitory	mVip	mVip
Pool_109_AD006	Mus_musculus	mNdnf-2	Superficial	0.72447	0.01161	12.19	Inhibitory	mNdnf-12	mNdnf-12
Pool_10_AD006	Mus_musculus	mL2/3	Superficial	0.7271	0.02474	4.35	Excitatory	mL2/3	mL2/3
Pool_1100_AD008	Mus_musculus	mDL-2	Deep	0.75251	0.02512	7.14	Excitatory	mDL-123	mDL-2
Pool_1100_AD010	Mus_musculus	mDL-2	Deep	0.7485	0.02509	7.28	Excitatory	mDL-123	mDL-2
Pool_1101_AD008	Mus_musculus	mL5-2	Deep	0.76086	0.02835	5.94	Excitatory	mL5-12	mL5-2
Pool_1101_AD010	Mus_musculus	mL6-1	Deep	0.79369	0.02439	7.36	Excitatory	mL6-12	mL6-1
Pool_1102_AD008	Mus_musculus	mDL-2	Deep	0.75535	0.02332	7.92	Excitatory	mDL-123	mDL-2
Pool_1102_AD010	Mus_musculus	mL6-2	Deep	0.80334	0.03714	7.62	Excitatory	mL6-12	mL6-2
Pool_1103_AD008	Mus_musculus	mL6-2	Deep	0.77754	0.03261	7.6	Excitatory	mL6-12	mL6-2
Pool_1103_AD010	Mus_musculus	mDL-3	Deep	0.74182	0.02526	7.1	Excitatory	mDL-123	mDL-3
Pool_1104_AD008	Mus_musculus	mSst-1	Deep	0.79932	0.02813	7.69	Inhibitory	mSst-12	mSst-12
Pool_1104_AD010	Mus_musculus	mL5-2	Deep	0.75694	0.02837	5.25	Excitatory	mL5-12	mL5-2
Pool_1105_AD002	Mus_musculus	mL6-2	Deep	0.77104	0.03068	3.37	Excitatory	mL6-12	mL6-2
Pool_1105_AD006	Mus_musculus	mDL-1	Deep	0.74955	0.0262	4.11	Excitatory	mDL-123	mDL-1
Pool_1106_AD006	Mus_musculus	mL5-1	Deep	0.774	0.0271	4.48	Excitatory	mL5-12	mL5-1
Pool_1106_AD008	Mus_musculus	mPv	Superficial	0.76708	0.03051	4.77	Inhibitory	mPv	mPv
Pool_1106_AD010	Mus_musculus	mNdnf-2	Superficial	0.73645	0.02069	4.2	Inhibitory	mNdnf-12	mNdnf-12
Pool_1107_AD002	Mus_musculus	mL5-1	Deep	0.76423	0.02477	2.61	Excitatory	mL5-12	mL5-1
Pool_1107_AD006	Mus_musculus	mDL-1	Deep	0.75385	0.02658	3.33	Excitatory	mDL-123	mDL-1
Pool_1107_AD008	Mus_musculus	mL2/3	Superficial	0.72678	0.02226	4.44	Excitatory	mL2/3	mL2/3
Pool_1107_AD010	Mus_musculus	mL5-1	Superficial	0.72824	0.02661	3.58	Excitatory	mL5-12	mL5-1
Pool_1108_AD002	Mus_musculus	mSst-1	Deep	0.78671	0.03452	2.88	Inhibitory	mSst-12	mSst-12
Pool_1108_AD006	Mus_musculus	mPv	Deep	0.78704	0.03404	2.11	Inhibitory	mPv	mPv
Pool_1108_AD010	Mus_musculus	mL2/3	Superficial	0.73464	0.01822	4.44	Excitatory	mL2/3	mL2/3
Pool_1109_AD002	Mus_musculus	mDL-1	Deep	0.7439	0.02669	3.49	Excitatory	mDL-123	mDL-1
Pool_1109_AD006	Mus_musculus	mDL-2	Deep	0.75855	0.02605	2.31	Excitatory	mDL-123	mDL-2
Pool_1109_AD008	Mus_musculus	mL2/3	Superficial	0.71824	0.02177	5.35	Excitatory	mL2/3	mL2/3
Pool_1109_AD010	Mus_musculus	mVip	Superficial	0.7566	0.02198	5.87	Inhibitory	mVip	mVip
Pool_110_AD006	Mus_musculus	mL2/3	Superficial	0.73875	0.01879	6.02	Excitatory	mL2/3	mL2/3
Pool_1110_AD002	Mus_musculus	mPv	Deep	0.77898	0.03496	3.84	Inhibitory	mPv	mPv
Pool_1110_AD006	Mus_musculus	mDL-2	Deep	0.75424	0.02479	4.36	Excitatory	mDL-123	mDL-2
Pool_1110_AD008	Mus_musculus	mL2/3	Superficial	0.73218	0.02257	5.43	Excitatory	mL2/3	mL2/3
Pool_1110_AD010	Mus_musculus	mL2/3	Superficial	0.74166	0.02492	5.53	Excitatory	mL2/3	mL2/3
Pool_1111_AD002	Mus_musculus	mL6-2	Deep	0.75179	0.02314	3.39	Excitatory	mL6-12	mL6-2
Pool_1111_AD006	Mus_musculus	mL6-2	Deep	0.74336	0.02265	4.66	Excitatory	mL6-12	mL6-2
Pool_1111_AD008	Mus_musculus	mL4	Superficial	0.70736	0.01672	5.01	Excitatory	mL4	mL4
Pool_1111_AD010	Mus_musculus	mL5-1	Superficial	0.75555	0.03346	3.79	Excitatory	mL5-12	mL5-1
Pool_1112_AD002	Mus_musculus	mDL-2	Deep	0.74528	0.02775	3.8	Excitatory	mDL-123	mDL-2
Pool_1112_AD006	Mus_musculus	mDL-2	Deep	0.75418	0.02649	4.64	Excitatory	mDL-123	mDL-2
Pool_1112_AD008	Mus_musculus	mL4	Superficial	0.72595	0.02011	5.47	Excitatory	mL4	mL4
Pool_1112_AD010	Mus_musculus	mL2/3	Superficial	0.71406	0.02528	5.63	Excitatory	mL2/3	mL2/3
Pool_1113_AD002	Mus_musculus	mL6-2	Deep	0.75206	0.0267	3.21	Excitatory	mL6-12	mL6-2
Pool_1113_AD006	Mus_musculus	mPv	Deep	0.78636	0.03839	4.71	Inhibitory	mPv	mPv
Pool_1113_AD008	Mus_musculus	mL4	Superficial	0.72824	0.01915	5.84	Excitatory	mL4	mL4
Pool_1113_AD010	Mus_musculus	mL4	Superficial	0.74123	0.02188	5.33	Excitatory	mL4	mL4
Pool_1114_AD002	Mus_musculus	mL6-2	Deep	0.79655	0.03441	4.03	Excitatory	mL6-12	mL6-2
Pool_1114_AD006	Mus_musculus	mL5-2	Deep	0.74343	0.03159	4.52	Excitatory	mL5-12	mL5-2
Pool_1114_AD008	Mus_musculus	mL2/3	Superficial	0.72964	0.02152	5.47	Excitatory	mL2/3	mL2/3
Pool_1114_AD010	Mus_musculus	mL2/3	Superficial	0.70736	0.02382	5.29	Excitatory	mL2/3	mL2/3
Pool_1115_AD002	Mus_musculus	mL5-1	Deep	0.74492	0.03077	3.13	Excitatory	mL5-12	mL5-1
Pool_1115_AD006	Mus_musculus	mL6-2	Deep	0.75938	0.02373	3.69	Excitatory	mL6-12	mL6-2
Pool_1115_AD008	Mus_musculus	mVip	Superficial	0.76257	0.02998	4.82	Inhibitory	mVip	mVip
Pool_1115_AD010	Mus_musculus	mL2/3	Superficial	0.72087	0.01969	3.72	Excitatory	mL2/3	mL2/3
Pool_1116_AD002	Mus_musculus	mL6-2	Deep	0.7738	0.03047	3.49	Excitatory	mL6-12	mL6-2
Pool_1116_AD006	Mus_musculus	mL6-2	Deep	0.75944	0.02321	4.28	Excitatory	mL6-12	mL6-2
Pool_1116_AD008	Mus_musculus	mL5-1	Superficial	0.75563	0.02597	4.73	Excitatory	mL5-12	mL5-1
Pool_1116_AD010	Mus_musculus	mL2/3	Superficial	0.72118	0.02203	5.28	Excitatory	mL2/3	mL2/3
Pool_1117_AD002	Mus_musculus	mL6-2	Deep	0.75979	0.02505	6.23	Excitatory	mL6-12	mL6-2
Pool_1117_AD008	Mus_musculus	mL4	Superficial	0.72036	0.01838	8	Excitatory	mL4	mL4
Pool_1117_AD010	Mus_musculus	mL2/3	Superficial	0.71442	0.02101	7.55	Excitatory	mL2/3	mL2/3
Pool_1118_AD002	Mus_musculus	mL6-2	Deep	0.75358	0.02229	4.41	Excitatory	mL6-12	mL6-2
Pool_1118_AD006	Mus_musculus	mDL-2	Deep	0.75454	0.02549	4.46	Excitatory	mDL-123	mDL-2
Pool_1118_AD010	Mus_musculus	mL2/3	Superficial	0.73805	0.02186	6.52	Excitatory	mL2/3	mL2/3
Pool_1119_AD002	Mus_musculus	mL6-2	Deep	0.74808	0.01993	4.25	Excitatory	mL6-12	mL6-2
Pool_1119_AD006	Mus_musculus	mSst-2	Deep	0.79587	0.03959	5.46	Inhibitory	mSst-12	mSst-12
Pool_1119_AD008	Mus_musculus	mPv	Superficial	0.76643	0.02646	5.89	Inhibitory	mPv	mPv
Pool_1119_AD010	Mus_musculus	mL2/3	Superficial	0.73231	0.02137	6.8	Excitatory	mL2/3	mL2/3
Pool_111_AD002	Mus_musculus	mL4	Superficial	0.73393	0.02212	4.07	Excitatory	mL4	mL4
Pool_111_AD006	Mus_musculus	mL4	Superficial	0.73161	0.02064	4.54	Excitatory	mL4	mL4
Pool_1120_AD002	Mus_musculus	mL5-1	Deep	0.72876	0.03446	3.29	Excitatory	mL5-12	mL5-1
Pool_1120_AD006	Mus_musculus	mDL-2	Deep	0.75266	0.02465	4.23	Excitatory	mDL-123	mDL-2
Pool_1120_AD008	Mus_musculus	mVip	Superficial	0.74676	0.02507	6.1	Inhibitory	mVip	mVip
Pool_1120_AD010	Mus_musculus	mL2/3	Superficial	0.73181	0.02239	5.63	Excitatory	mL2/3	mL2/3
Pool_1121_AD002	Mus_musculus	mL6-2	Deep	0.75281	0.03451	5.12	Excitatory	mL6-12	mL6-2
Pool_1121_AD006	Mus_musculus	mL6-2	Deep	0.78817	0.03297	5.6	Excitatory	mL6-12	mL6-2
Pool_1121_AD008	Mus_musculus	mPv	Superficial	0.7649	0.02637	6.06	Inhibitory	mPv	mPv
Pool_1121_AD010	Mus_musculus	mL2/3	Superficial	0.70437	0.02368	5.68	Excitatory	mL2/3	mL2/3
Pool_1122_AD002	Mus_musculus	mDL-2	Deep	0.73112	0.02358	5.05	Excitatory	mDL-123	mDL-2
Pool_1122_AD006	Mus_musculus	mL6-1	Deep	0.80008	0.02726	6.5	Excitatory	mL6-12	mL6-1
Pool_1122_AD008	Mus_musculus	mL2/3	Superficial	0.70598	0.01951	7.26	Excitatory	mL2/3	mL2/3
Pool_1122_AD010	Mus_musculus	mSst-1	Superficial	0.78206	0.03298	6.39	Inhibitory	mSst-12	mSst-12
Pool_1123_AD002	Mus_musculus	mL6-2	Deep	0.72642	0.02218	2.38	Excitatory	mL6-12	mL6-2
Pool_1123_AD006	Mus_musculus	mDL-1	Deep	0.75007	0.02609	3.26	Excitatory	mDL-123	mDL-1
Pool_1123_AD008	Mus_musculus	mVip	Superficial	0.77957	0.03681	3.49	Inhibitory	mVip	mVip
Pool_1123_AD010	Mus_musculus	mL2/3	Superficial	0.70062	0.02463	3.33	Excitatory	mL2/3	mL2/3
Pool_1124_AD002	Mus_musculus	mL6-2	Deep	0.74605	0.02453	4.83	Excitatory	mL6-12	mL6-2
Pool_1124_AD006	Mus_musculus	mL4	Deep	0.74579	0.02319	5.43	Excitatory	mL4	mL4
Pool_1124_AD010	Mus_musculus	mL2/3	Superficial	0.70002	0.02159	6.59	Excitatory	mL2/3	mL2/3
Pool_1125_AD002	Mus_musculus	mL5-2	Deep	0.72004	0.03032	4.81	Excitatory	mL5-12	mL5-2
Pool_1125_AD006	Mus_musculus	mL6-2	Deep	0.76914	0.02634	5.95	Excitatory	mL6-12	mL6-2
Pool_1125_AD008	Mus_musculus	mL2/3	Superficial	0.71098	0.02298	5.61	Excitatory	mL2/3	mL2/3
Pool_1125_AD010	Mus_musculus	mL2/3	Superficial	0.71712	0.022	6.84	Excitatory	mL2/3	mL2/3
Pool_1126_AD002	Mus_musculus	mL6-2	Deep	0.73717	0.02316	3.64	Excitatory	mL6-12	mL6-2
Pool_1126_AD006	Mus_musculus	mL6-2	Deep	0.73071	0.01976	5.21	Excitatory	mL6-12	mL6-2
Pool_1126_AD008	Mus_musculus	mL5-1	Superficial	0.71882	0.0238	5.53	Excitatory	mL5-12	mL5-1
Pool_1126_AD010	Mus_musculus	mSst-1	Superficial	0.77686	0.02888	5.29	Inhibitory	mSst-12	mSst-12
Pool_1127_AD002	Mus_musculus	mDL-2	Deep	0.73984	0.02489	3.47	Excitatory	mDL-123	mDL-2
Pool_1127_AD006	Mus_musculus	mL6-2	Deep	0.73425	0.01974	3.79	Excitatory	mL6-12	mL6-2
Pool_1127_AD008	Mus_musculus	mL2/3	Superficial	0.73014	0.02048	5.16	Excitatory	mL2/3	mL2/3
Pool_1127_AD010	Mus_musculus	mL4	Superficial	0.7122	0.0179	5.76	Excitatory	mL4	mL4
Pool_1128_AD002	Mus_musculus	mL5-1	Deep	0.76336	0.03098	4.08	Excitatory	mL5-12	mL5-1
Pool_1128_AD006	Mus_musculus	mDL-3	Deep	0.76701	0.02701	5.36	Excitatory	mDL-123	mDL-3
Pool_1128_AD008	Mus_musculus	mVip	Superficial	0.74205	0.0226	4.93	Inhibitory	mVip	mVip
Pool_1128_AD010	Mus_musculus	mVip	Superficial	0.75072	0.02822	6.77	Inhibitory	mVip	mVip
Pool_1129_AD002	Mus_musculus	mL6-2	Deep	0.77428	0.03438	2.35	Excitatory	mL6-12	mL6-2
Pool_1129_AD006	Mus_musculus	mL6-2	Deep	0.7443	0.02321	3.03	Excitatory	mL6-12	mL6-2
Pool_1129_AD008	Mus_musculus	mL5-1	Superficial	0.73667	0.02393	2.79	Excitatory	mL5-12	mL5-1
Pool_1129_AD010	Mus_musculus	mL2/3	Superficial	0.73613	0.02529	2.68	Excitatory	mL2/3	mL2/3
Pool_112_AD002	Mus_musculus	mL2/3	Superficial	0.72959	0.02113	4.27	Excitatory	mL2/3	mL2/3
Pool_112_AD006	Mus_musculus	mL2/3	Superficial	0.73876	0.02642	6.3	Excitatory	mL2/3	mL2/3
Pool_1130_AD002	Mus_musculus	mL6-2	Deep	0.75356	0.02367	2.79	Excitatory	mL6-12	mL6-2
Pool_1130_AD006	Mus_musculus	mDL-2	Deep	0.75277	0.02439	2.61	Excitatory	mDL-123	mDL-2
Pool_1130_AD008	Mus_musculus	mL2/3	Superficial	0.73886	0.0244	3.14	Excitatory	mL2/3	mL2/3
Pool_1130_AD010	Mus_musculus	mL5-1	Superficial	0.74372	0.0253	2.19	Excitatory	mL5-12	mL5-1
Pool_1131_AD008	Mus_musculus	mL4	Superficial	0.74039	0.02119	1.76	Excitatory	mL4	mL4
Pool_1131_AD010	Mus_musculus	mL4	Superficial	0.74455	0.02705	2	Excitatory	mL4	mL4
Pool_1132_AD002	Mus_musculus	mL6-2	Deep	0.74418	0.02218	3.11	Excitatory	mL6-12	mL6-2
Pool_1132_AD006	Mus_musculus	mL6-2	Deep	0.7685	0.02147	3.56	Excitatory	mL6-12	mL6-2
Pool_1132_AD008	Mus_musculus	mL2/3	Superficial	0.74665	0.02481	3.93	Excitatory	mL2/3	mL2/3
Pool_1132_AD010	Mus_musculus	mL5-1	Superficial	0.75542	0.03228	4.52	Excitatory	mL5-12	mL5-1
Pool_1133_AD002	Mus_musculus	mPv	Deep	0.77244	0.03716	3.04	Inhibitory	mPv	mPv
Pool_1133_AD006	Mus_musculus	mL6-2	Deep	0.74643	0.02003	5.27	Excitatory	mL6-12	mL6-2
Pool_1133_AD008	Mus_musculus	mL4	Superficial	0.74036	0.02215	4.51	Excitatory	mL4	mL4
Pool_1134_AD006	Mus_musculus	mL6-2	Deep	0.77348	0.02539	2.05	Excitatory	mL6-12	mL6-2
Pool_1134_AD008	Mus_musculus	mL2/3	Superficial	0.71776	0.02252	2.56	Excitatory	mL2/3	mL2/3
Pool_1134_AD010	Mus_musculus	mNdnf-1	Superficial	0.75234	0.01885	2.79	Inhibitory	mNdnf-12	mNdnf-12
Pool_1135_AD002	Mus_musculus	mL6-2	Deep	0.75571	0.02361	2.07	Excitatory	mL6-12	mL6-2
Pool_1135_AD006	Mus_musculus	mL6-2	Deep	0.77311	0.02587	2.82	Excitatory	mL6-12	mL6-2
Pool_1135_AD008	Mus_musculus	mDL-1	Superficial	0.75102	0.02755	2.27	Excitatory	mDL-123	mDL-1
Pool_1135_AD010	Mus_musculus	mL6-1	Superficial	0.80635	0.02709	3.17	Excitatory	mL6-12	mL6-1
Pool_1136_AD006	Mus_musculus	mDL-2	Deep	0.77354	0.02754	1.84	Excitatory	mDL-123	mDL-2
Pool_1136_AD008	Mus_musculus	mL4	Superficial	0.74287	0.02127	1.75	Excitatory	mL4	mL4
Pool_1136_AD010	Mus_musculus	mL2/3	Superficial	0.74026	0.02477	1.9	Excitatory	mL2/3	mL2/3
Pool_1137_AD008	Mus_musculus	mPv	Superficial	0.7697	0.02318	5.07	Inhibitory	mPv	mPv
Pool_1137_AD010	Mus_musculus	mL4	Superficial	0.72707	0.02178	5.61	Excitatory	mL4	mL4
Pool_1138_AD002	Mus_musculus	mL5-1	Deep	0.75233	0.03204	4.56	Excitatory	mL5-12	mL5-1
Pool_1138_AD006	Mus_musculus	mL6-2	Deep	0.74411	0.02558	6.69	Excitatory	mL6-12	mL6-2
Pool_1138_AD008	Mus_musculus	mL4	Superficial	0.74887	0.02454	7.4	Excitatory	mL4	mL4
Pool_1138_AD010	Mus_musculus	mL2/3	Superficial	0.71903	0.02378	6.99	Excitatory	mL2/3	mL2/3
Pool_1139_AD002	Mus_musculus	mL6-2	Deep	0.79003	0.03459	2.92	Excitatory	mL6-12	mL6-2
Pool_1139_AD006	Mus_musculus	mL5-1	Deep	0.76685	0.02723	5.39	Excitatory	mL5-12	mL5-1
Pool_1139_AD008	Mus_musculus	mL2/3	Superficial	0.7121	0.01959	5.33	Excitatory	mL2/3	mL2/3
Pool_1139_AD010	Mus_musculus	mL2/3	Superficial	0.71998	0.02573	5.07	Excitatory	mL2/3	mL2/3
Pool_113_AD002	Mus_musculus	mL4	Superficial	0.74108	0.02116	4.03	Excitatory	mL4	mL4
Pool_113_AD006	Mus_musculus	mSst-1	Superficial	0.79924	0.03514	7.02	Inhibitory	mSst-12	mSst-12
Pool_1140_AD002	Mus_musculus	mSst-1	Deep	0.77956	0.0262	3.9	Inhibitory	mSst-12	mSst-12
Pool_1140_AD006	Mus_musculus	mL4	Deep	0.76748	0.02651	7.32	Excitatory	mL4	mL4
Pool_1140_AD008	Mus_musculus	mL2/3	Superficial	0.73669	0.02324	7.18	Excitatory	mL2/3	mL2/3
Pool_1140_AD010	Mus_musculus	mL5-1	Superficial	0.73461	0.02451	6.29	Excitatory	mL5-12	mL5-1
Pool_1141_AD002	Mus_musculus	mDL-2	Deep	0.73354	0.02394	6.15	Excitatory	mDL-123	mDL-2
Pool_1141_AD006	Mus_musculus	mDL-2	Deep	0.74584	0.02372	7.19	Excitatory	mDL-123	mDL-2
Pool_1141_AD008	Mus_musculus	mNdnf-2	Superficial	0.72687	0.01665	6.87	Inhibitory	mNdnf-12	mNdnf-12
Pool_1141_AD010	Mus_musculus	mL4	Superficial	0.74618	0.02359	7.11	Excitatory	mL4	mL4
Pool_1142_AD002	Mus_musculus	mL6-2	Deep	0.73438	0.0283	4.81	Excitatory	mL6-12	mL6-2
Pool_1142_AD006	Mus_musculus	mDL-2	Deep	0.74484	0.02443	6.26	Excitatory	mDL-123	mDL-2
Pool_1142_AD008	Mus_musculus	mL5-1	Superficial	0.77134	0.02505	7.56	Excitatory	mL5-12	mL5-1
Pool_1142_AD010	Mus_musculus	mL2/3	Superficial	0.70642	0.02506	6.04	Excitatory	mL2/3	mL2/3
Pool_1143_AD002	Mus_musculus	mDL-1	Deep	0.73502	0.02289	4.15	Excitatory	mDL-123	mDL-1
Pool_1143_AD006	Mus_musculus	mL6-2	Deep	0.74775	0.0202	5.06	Excitatory	mL6-12	mL6-2
Pool_1143_AD008	Mus_musculus	mL2/3	Superficial	0.74165	0.02661	6.63	Excitatory	mL2/3	mL2/3
Pool_1143_AD010	Mus_musculus	mL4	Superficial	0.74613	0.0214	5.73	Excitatory	mL4	mL4
Pool_1144_AD002	Mus_musculus	mL5-1	Deep	0.753	0.03153	4.03	Excitatory	mL5-12	mL5-1
Pool_1144_AD006	Mus_musculus	mDL-2	Deep	0.75342	0.02099	5.5	Excitatory	mDL-123	mDL-2
Pool_1144_AD008	Mus_musculus	mL2/3	Superficial	0.72044	0.02053	4.73	Excitatory	mL2/3	mL2/3
Pool_1144_AD010	Mus_musculus	mL5-1	Superficial	0.75176	0.02915	5.23	Excitatory	mL5-12	mL5-1
Pool_1145_AD002	Mus_musculus	mDL-2	Deep	0.7442	0.02718	3.12	Excitatory	mDL-123	mDL-2
Pool_1145_AD006	Mus_musculus	mL2/3	Deep	0.74625	0.02716	4.55	Excitatory	mL2/3	mL2/3
Pool_1145_AD008	Mus_musculus	mL2/3	Superficial	0.72368	0.02425	4.9	Excitatory	mL2/3	mL2/3
Pool_1145_AD010	Mus_musculus	mL2/3	Superficial	0.72804	0.02221	5.15	Excitatory	mL2/3	mL2/3
Pool_1146_AD002	Mus_musculus	mDL-2	Deep	0.74031	0.02577	3.13	Excitatory	mDL-123	mDL-2
Pool_1146_AD006	Mus_musculus	mDL-2	Deep	0.75927	0.02618	4.64	Excitatory	mDL-123	mDL-2
Pool_1146_AD008	Mus_musculus	mL4	Superficial	0.72932	0.02091	4.26	Excitatory	mL4	mL4
Pool_1146_AD010	Mus_musculus	mPv	Superficial	0.76122	0.0265	4.43	Inhibitory	mPv	mPv
Pool_1147_AD002	Mus_musculus	mL5-2	Deep	0.76349	0.02924	2.17	Excitatory	mL5-12	mL5-2
Pool_1147_AD006	Mus_musculus	mL6-2	Deep	0.7519	0.02288	2.76	Excitatory	mL6-12	mL6-2
Pool_1147_AD008	Mus_musculus	mNdnf-2	Superficial	0.71762	0.01833	3.41	Inhibitory	mNdnf-12	mNdnf-12
Pool_1147_AD010	Mus_musculus	mL2/3	Superficial	0.72586	0.02133	3.15	Excitatory	mL2/3	mL2/3
Pool_1148_AD002	Mus_musculus	mDL-2	Deep	0.74221	0.02354	2.24	Excitatory	mDL-123	mDL-2
Pool_1148_AD006	Mus_musculus	mL6-2	Deep	0.75419	0.02603	2.95	Excitatory	mL6-12	mL6-2
Pool_1148_AD008	Mus_musculus	mL2/3	Superficial	0.73161	0.01986	3.38	Excitatory	mL2/3	mL2/3
Pool_1148_AD010	Mus_musculus	mL2/3	Superficial	0.72701	0.01857	3.17	Excitatory	mL2/3	mL2/3
Pool_1149_AD002	Mus_musculus	mL6-2	Deep	0.72977	0.02019	4.16	Excitatory	mL6-12	mL6-2
Pool_1149_AD006	Mus_musculus	mL5-1	Deep	0.76745	0.02627	6.67	Excitatory	mL5-12	mL5-1
Pool_1149_AD008	Mus_musculus	mL2/3	Superficial	0.72658	0.01897	6.91	Excitatory	mL2/3	mL2/3
Pool_1149_AD010	Mus_musculus	mSst-1	Superficial	0.78152	0.02841	6.46	Inhibitory	mSst-12	mSst-12
Pool_114_AD002	Mus_musculus	mL2/3	Superficial	0.71802	0.01332	5.36	Excitatory	mL2/3	mL2/3
Pool_1150_AD002	Mus_musculus	mL4	Deep	0.73578	0.0246	2.58	Excitatory	mL4	mL4
Pool_1150_AD006	Mus_musculus	mDL-2	Deep	0.74266	0.02868	3.57	Excitatory	mDL-123	mDL-2
Pool_1150_AD010	Mus_musculus	mL5-1	Superficial	0.73304	0.02444	3.65	Excitatory	mL5-12	mL5-1
Pool_1151_AD002	Mus_musculus	mPv	Deep	0.77961	0.03833	3.54	Inhibitory	mPv	mPv
Pool_1151_AD006	Mus_musculus	mL6-2	Deep	0.76837	0.02417	4.95	Excitatory	mL6-12	mL6-2
Pool_1151_AD008	Mus_musculus	mL4	Superficial	0.73455	0.02126	5.35	Excitatory	mL4	mL4
Pool_1151_AD010	Mus_musculus	mL5-1	Superficial	0.76115	0.02824	4.86	Excitatory	mL5-12	mL5-1
Pool_1152_AD006	Mus_musculus	mDL-2	Deep	0.73996	0.02394	3.2	Excitatory	mDL-123	mDL-2
Pool_1152_AD008	Mus_musculus	mL2/3	Superficial	0.72205	0.0231	2.94	Excitatory	mL2/3	mL2/3
Pool_1152_AD010	Mus_musculus	mL6-1	Superficial	0.78162	0.02478	2.82	Excitatory	mL6-12	mL6-1
Pool_1153_AD002	Mus_musculus	mDL-1	Deep	0.74762	0.02926	3.12	Excitatory	mDL-123	mDL-1
Pool_1153_AD006	Mus_musculus	mL5-1	Deep	0.76848	0.03059	6.34	Excitatory	mL5-12	mL5-1
Pool_1153_AD008	Mus_musculus	mL4	Superficial	0.73846	0.02062	6.64	Excitatory	mL4	mL4
Pool_1153_AD010	Mus_musculus	mL2/3	Superficial	0.70354	0.02143	5.98	Excitatory	mL2/3	mL2/3
Pool_1154_AD002	Mus_musculus	mL6-2	Deep	0.72349	0.02231	3.33	Excitatory	mL6-12	mL6-2
Pool_1154_AD006	Mus_musculus	mL5-1	Deep	0.76573	0.0314	5.92	Excitatory	mL5-12	mL5-1
Pool_1154_AD008	Mus_musculus	mL4	Superficial	0.73565	0.02269	6.24	Excitatory	mL4	mL4
Pool_1154_AD010	Mus_musculus	mL4	Superficial	0.72287	0.02125	6.53	Excitatory	mL4	mL4
Pool_1155_AD002	Mus_musculus	mDL-1	Deep	0.74651	0.02564	3.13	Excitatory	mDL-123	mDL-1
Pool_1155_AD006	Mus_musculus	mDL-2	Deep	0.76784	0.02627	4.96	Excitatory	mDL-123	mDL-2
Pool_1155_AD008	Mus_musculus	mL2/3	Superficial	0.72719	0.02144	5.32	Excitatory	mL2/3	mL2/3
Pool_1155_AD010	Mus_musculus	mL2/3	Superficial	0.70616	0.02143	4.75	Excitatory	mL2/3	mL2/3
Pool_1156_AD002	Mus_musculus	mDL-2	Deep	0.74001	0.02257	4.21	Excitatory	mDL-123	mDL-2
Pool_1156_AD006	Mus_musculus	mL6-1	Deep	0.8018	0.03041	5.61	Excitatory	mL6-12	mL6-1
Pool_1156_AD008	Mus_musculus	mL2/3	Superficial	0.73912	0.0183	6.29	Excitatory	mL2/3	mL2/3
Pool_1156_AD010	Mus_musculus	mL4	Superficial	0.7224	0.02031	7.1	Excitatory	mL4	mL4
Pool_1157_AD002	Mus_musculus	mDL-2	Deep	0.74525	0.02897	5.65	Excitatory	mDL-123	mDL-2
Pool_1157_AD006	Mus_musculus	mL6-2	Deep	0.75716	0.0243	7.49	Excitatory	mL6-12	mL6-2
Pool_1157_AD008	Mus_musculus	mL4	Superficial	0.72753	0.02227	7.19	Excitatory	mL4	mL4
Pool_1157_AD010	Mus_musculus	mL4	Superficial	0.71013	0.01809	7.86	Excitatory	mL4	mL4
Pool_1158_AD002	Mus_musculus	mL6-2	Deep	0.71574	0.02279	3.91	Excitatory	mL6-12	mL6-2
Pool_1158_AD006	Mus_musculus	mL6-2	Deep	0.74659	0.02149	5.36	Excitatory	mL6-12	mL6-2
Pool_1158_AD008	Mus_musculus	mL2/3	Superficial	0.70644	0.02299	5.41	Excitatory	mL2/3	mL2/3
Pool_1158_AD010	Mus_musculus	mL2/3	Superficial	0.71411	0.02337	5.73	Excitatory	mL2/3	mL2/3
Pool_1159_AD002	Mus_musculus	mSst-1	Deep	0.78172	0.02925	4	Inhibitory	mSst-12	mSst-12
Pool_1159_AD006	Mus_musculus	mSst-2	Deep	0.80544	0.03765	7.4	Inhibitory	mSst-12	mSst-12
Pool_1159_AD008	Mus_musculus	mL2/3	Superficial	0.72802	0.02437	7.98	Excitatory	mL2/3	mL2/3
Pool_1159_AD010	Mus_musculus	mL2/3	Superficial	0.71719	0.02696	7.74	Excitatory	mL2/3	mL2/3
Pool_115_AD002	Mus_musculus	mL4	Superficial	0.73048	0.02145	4.35	Excitatory	mL4	mL4
Pool_115_AD006	Mus_musculus	mL4	Superficial	0.75095	0.01986	6.43	Excitatory	mL4	mL4
Pool_1160_AD002	Mus_musculus	mL6-2	Deep	0.73677	0.02068	4.13	Excitatory	mL6-12	mL6-2
Pool_1160_AD006	Mus_musculus	mL5-1	Deep	0.76302	0.03175	1.91	Excitatory	mL5-12	mL5-1
Pool_1160_AD008	Mus_musculus	mL2/3	Superficial	0.72061	0.02411	4.43	Excitatory	mL2/3	mL2/3
Pool_1160_AD010	Mus_musculus	mVip	Superficial	0.75469	0.02242	4.54	Inhibitory	mVip	mVip
Pool_1161_AD002	Mus_musculus	mL6-2	Deep	0.7383	0.02593	3.5	Excitatory	mL6-12	mL6-2
Pool_1161_AD006	Mus_musculus	mDL-2	Deep	0.74516	0.0249	4.81	Excitatory	mDL-123	mDL-2
Pool_1161_AD008	Mus_musculus	mL2/3	Superficial	0.72586	0.0215	4.57	Excitatory	mL2/3	mL2/3
Pool_1161_AD010	Mus_musculus	mL2/3	Superficial	0.71338	0.02277	4.98	Excitatory	mL2/3	mL2/3
Pool_1162_AD002	Mus_musculus	mVip	Deep	0.74729	0.02474	3.22	Inhibitory	mVip	mVip
Pool_1162_AD006	Mus_musculus	mL2/3	Deep	0.75666	0.03197	3.5	Excitatory	mL2/3	mL2/3
Pool_1162_AD008	Mus_musculus	mPv	Superficial	0.78035	0.03665	3.89	Inhibitory	mPv	mPv
Pool_1162_AD010	Mus_musculus	mL2/3	Superficial	0.71272	0.02364	2.63	Excitatory	mL2/3	mL2/3
Pool_1163_AD002	Mus_musculus	mL6-2	Deep	0.71784	0.01975	1.69	Excitatory	mL6-12	mL6-2
Pool_1163_AD006	Mus_musculus	mL6-2	Deep	0.73373	0.02096	2.57	Excitatory	mL6-12	mL6-2
Pool_1163_AD008	Mus_musculus	mL2/3	Superficial	0.71962	0.02003	2.81	Excitatory	mL2/3	mL2/3
Pool_1163_AD010	Mus_musculus	mL4	Superficial	0.73784	0.02255	3.02	Excitatory	mL4	mL4
Pool_1164_AD002	Mus_musculus	mL5-1	Deep	0.73978	0.02638	3.62	Excitatory	mL5-12	mL5-1
Pool_1164_AD006	Mus_musculus	mL6-2	Deep	0.74691	0.02416	3.6	Excitatory	mL6-12	mL6-2
Pool_1164_AD008	Mus_musculus	mL2/3	Superficial	0.73601	0.02245	5.26	Excitatory	mL2/3	mL2/3
Pool_1165_AD002	Mus_musculus	mPv	Deep	0.77276	0.0363	4.32	Inhibitory	mPv	mPv
Pool_1165_AD006	Mus_musculus	mPv	Deep	0.78284	0.03295	5.89	Inhibitory	mPv	mPv
Pool_1165_AD008	Mus_musculus	mSst-1	Superficial	0.77231	0.03581	5.84	Inhibitory	mSst-12	mSst-12
Pool_1165_AD010	Mus_musculus	mL6-1	Superficial	0.79569	0.0278	6.66	Excitatory	mL6-12	mL6-1
Pool_1166_AD002	Mus_musculus	mL6-2	Deep	0.70965	0.02189	2.55	Excitatory	mL6-12	mL6-2
Pool_1166_AD006	Mus_musculus	mL6-2	Deep	0.76659	0.03048	3.67	Excitatory	mL6-12	mL6-2
Pool_1166_AD008	Mus_musculus	mL2/3	Superficial	0.72142	0.02262	3.99	Excitatory	mL2/3	mL2/3
Pool_1166_AD010	Mus_musculus	mL2/3	Superficial	0.73203	0.02472	4.01	Excitatory	mL2/3	mL2/3
Pool_1167_AD002	Mus_musculus	mSst-1	Deep	0.77426	0.04159	3.11	Inhibitory	mSst-12	mSst-12
Pool_1167_AD006	Mus_musculus	mPv	Deep	0.79532	0.03474	3.47	Inhibitory	mPv	mPv
Pool_1167_AD008	Mus_musculus	mL4	Superficial	0.71951	0.02269	4.12	Excitatory	mL4	mL4
Pool_1167_AD010	Mus_musculus	mL4	Superficial	0.73288	0.01972	4.31	Excitatory	mL4	mL4
Pool_1168_AD002	Mus_musculus	mL6-2	Deep	0.73838	0.02077	2.47	Excitatory	mL6-12	mL6-2
Pool_1168_AD006	Mus_musculus	mL5-1	Deep	0.77666	0.02832	4.76	Excitatory	mL5-12	mL5-1
Pool_1168_AD008	Mus_musculus	mL4	Superficial	0.73832	0.02386	4.97	Excitatory	mL4	mL4
Pool_1169_AD002	Mus_musculus	mL4	Deep	0.74135	0.02402	3.7	Excitatory	mL4	mL4
Pool_1169_AD006	Mus_musculus	mL6-2	Deep	0.7685	0.03052	5.03	Excitatory	mL6-12	mL6-2
Pool_1169_AD008	Mus_musculus	mL2/3	Superficial	0.72385	0.02086	4.72	Excitatory	mL2/3	mL2/3
Pool_1169_AD010	Mus_musculus	mL2/3	Superficial	0.72089	0.023	4.81	Excitatory	mL2/3	mL2/3
Pool_116_AD002	Mus_musculus	mL2/3	Superficial	0.72466	0.02497	4.59	Excitatory	mL2/3	mL2/3
Pool_116_AD006	Mus_musculus	mSst-1	Superficial	0.79312	0.02587	5.92	Inhibitory	mSst-12	mSst-12
Pool_1170_AD002	Mus_musculus	mDL-2	Deep	0.72434	0.02549	4.11	Excitatory	mDL-123	mDL-2
Pool_1170_AD006	Mus_musculus	mL6-2	Deep	0.78498	0.03092	4.58	Excitatory	mL6-12	mL6-2
Pool_1170_AD010	Mus_musculus	mL5-1	Superficial	0.74217	0.02567	4.6	Excitatory	mL5-12	mL5-1
Pool_1171_AD002	Mus_musculus	mL6-2	Deep	0.7387	0.02254	2.72	Excitatory	mL6-12	mL6-2
Pool_1171_AD006	Mus_musculus	mDL-1	Deep	0.75707	0.02593	4.54	Excitatory	mDL-123	mDL-1
Pool_1171_AD008	Mus_musculus	mL2/3	Superficial	0.70852	0.02272	4.59	Excitatory	mL2/3	mL2/3
Pool_1171_AD010	Mus_musculus	mNdnf-1	Superficial	0.74226	0.02651	4.54	Inhibitory	mNdnf-12	mNdnf-12
Pool_1172_AD002	Mus_musculus	mL6-2	Deep	0.78936	0.03166	3.62	Excitatory	mL6-12	mL6-2
Pool_1172_AD006	Mus_musculus	mDL-1	Deep	0.7625	0.02666	5.1	Excitatory	mDL-123	mDL-1
Pool_1172_AD008	Mus_musculus	mL4	Superficial	0.73389	0.02255	5.73	Excitatory	mL4	mL4
Pool_1172_AD010	Mus_musculus	mL2/3	Superficial	0.76915	0.02648	5.15	Excitatory	mL2/3	mL2/3
Pool_1173_AD002	Mus_musculus	mL6-2	Deep	0.76849	0.03272	5.64	Excitatory	mL6-12	mL6-2
Pool_1173_AD006	Mus_musculus	mL5-1	Deep	0.74718	0.02893	6.76	Excitatory	mL5-12	mL5-1
Pool_1173_AD008	Mus_musculus	mL4	Superficial	0.73886	0.02668	5.62	Excitatory	mL4	mL4
Pool_1173_AD010	Mus_musculus	mL2/3	Superficial	0.72358	0.02243	7.33	Excitatory	mL2/3	mL2/3
Pool_1174_AD002	Mus_musculus	mL5-1	Deep	0.75693	0.02906	3.42	Excitatory	mL5-12	mL5-1
Pool_1174_AD006	Mus_musculus	mDL-3	Deep	0.74962	0.02983	4.6	Excitatory	mDL-123	mDL-3
Pool_1174_AD008	Mus_musculus	mL5-1	Superficial	0.76758	0.02717	5.35	Excitatory	mL5-12	mL5-1
Pool_1174_AD010	Mus_musculus	mL2/3	Superficial	0.72232	0.02185	4.26	Excitatory	mL2/3	mL2/3
Pool_1175_AD002	Mus_musculus	mDL-2	Deep	0.7588	0.02322	3.5	Excitatory	mDL-123	mDL-2
Pool_1175_AD006	Mus_musculus	mVip	Deep	0.77885	0.02799	4.84	Inhibitory	mVip	mVip
Pool_1175_AD008	Mus_musculus	mL5-1	Superficial	0.75471	0.03334	4.81	Excitatory	mL5-12	mL5-1
Pool_1175_AD010	Mus_musculus	mL2/3	Superficial	0.73827	0.02415	4.43	Excitatory	mL2/3	mL2/3
Pool_1176_AD002	Mus_musculus	mL6-2	Deep	0.7237	0.02056	2.35	Excitatory	mL6-12	mL6-2
Pool_1176_AD006	Mus_musculus	mL6-2	Deep	0.78726	0.02819	3.67	Excitatory	mL6-12	mL6-2
Pool_1176_AD008	Mus_musculus	mL4	Superficial	0.71449	0.01883	3.64	Excitatory	mL4	mL4
Pool_1176_AD010	Mus_musculus	mL4	Superficial	0.7446	0.02105	4.1	Excitatory	mL4	mL4
Pool_1177_AD002	Mus_musculus	mL5-2	Deep	0.75243	0.02871	4.13	Excitatory	mL5-12	mL5-2
Pool_1177_AD006	Mus_musculus	mSst-2	Deep	0.78882	0.03716	5.91	Inhibitory	mSst-12	mSst-12
Pool_1177_AD008	Mus_musculus	mL4	Superficial	0.71731	0.02293	6.27	Excitatory	mL4	mL4
Pool_1177_AD010	Mus_musculus	mL4	Superficial	0.73929	0.02479	5.81	Excitatory	mL4	mL4
Pool_1178_AD002	Mus_musculus	mL6-2	Deep	0.7631	0.02836	4.73	Excitatory	mL6-12	mL6-2
Pool_1178_AD006	Mus_musculus	mL4	Deep	0.74301	0.02483	3.29	Excitatory	mL4	mL4
Pool_1178_AD008	Mus_musculus	mL4	Superficial	0.72458	0.0193	7.13	Excitatory	mL4	mL4
Pool_1178_AD010	Mus_musculus	mL2/3	Superficial	0.71883	0.01919	5.5	Excitatory	mL2/3	mL2/3
Pool_1179_AD002	Mus_musculus	mL5-2	Deep	0.76127	0.02771	3.86	Excitatory	mL5-12	mL5-2
Pool_1179_AD006	Mus_musculus	mDL-2	Deep	0.76242	0.02201	5.65	Excitatory	mDL-123	mDL-2
Pool_1179_AD008	Mus_musculus	mNdnf-2	Superficial	0.71691	0.0199	4.81	Inhibitory	mNdnf-12	mNdnf-12
Pool_1179_AD010	Mus_musculus	mL2/3	Superficial	0.75442	0.02993	5.89	Excitatory	mL2/3	mL2/3
Pool_117_AD006	Mus_musculus	mL5-1	Superficial	0.77885	0.02882	4.53	Excitatory	mL5-12	mL5-1
Pool_1180_AD002	Mus_musculus	mL6-2	Deep	0.77975	0.03293	4.49	Excitatory	mL6-12	mL6-2
Pool_1180_AD006	Mus_musculus	mL6-2	Deep	0.75862	0.02194	6.13	Excitatory	mL6-12	mL6-2
Pool_1180_AD008	Mus_musculus	mL4	Superficial	0.75332	0.02135	7.14	Excitatory	mL4	mL4
Pool_1180_AD010	Mus_musculus	mL6-2	Superficial	0.77724	0.02729	6.56	Excitatory	mL6-12	mL6-2
Pool_1181_AD002	Mus_musculus	mDL-2	Deep	0.7437	0.02413	5.7	Excitatory	mDL-123	mDL-2
Pool_1181_AD006	Mus_musculus	mL6-2	Deep	0.74745	0.02208	7.37	Excitatory	mL6-12	mL6-2
Pool_1181_AD008	Mus_musculus	mL2/3	Superficial	0.7284	0.02182	7.57	Excitatory	mL2/3	mL2/3
Pool_1181_AD010	Mus_musculus	mNdnf-2	Superficial	0.71223	0.01359	8.66	Inhibitory	mNdnf-12	mNdnf-12
Pool_1182_AD002	Mus_musculus	mL6-2	Deep	0.75582	0.02426	3.96	Excitatory	mL6-12	mL6-2
Pool_1182_AD006	Mus_musculus	mL5-1	Deep	0.75935	0.02736	4.47	Excitatory	mL5-12	mL5-1
Pool_1182_AD008	Mus_musculus	mPv	Superficial	0.76135	0.02648	5.3	Inhibitory	mPv	mPv
Pool_1182_AD010	Mus_musculus	mL2/3	Superficial	0.73436	0.02185	5.51	Excitatory	mL2/3	mL2/3
Pool_1183_AD002	Mus_musculus	mL6-2	Deep	0.75283	0.02201	4.67	Excitatory	mL6-12	mL6-2
Pool_1183_AD006	Mus_musculus	mDL-2	Deep	0.73906	0.02884	6.25	Excitatory	mDL-123	mDL-2
Pool_1183_AD008	Mus_musculus	mSst-1	Superficial	0.79126	0.03316	5.91	Inhibitory	mSst-12	mSst-12
Pool_1183_AD010	Mus_musculus	mL4	Superficial	0.73402	0.02564	7.37	Excitatory	mL4	mL4
Pool_1184_AD002	Mus_musculus	mL6-2	Deep	0.73027	0.0206	6	Excitatory	mL6-12	mL6-2
Pool_1184_AD006	Mus_musculus	mL6-2	Deep	0.73808	0.02155	5.53	Excitatory	mL6-12	mL6-2
Pool_1184_AD008	Mus_musculus	mL2/3	Superficial	0.70677	0.02409	7.21	Excitatory	mL2/3	mL2/3
Pool_1184_AD010	Mus_musculus	mNdnf-2	Superficial	0.72172	0.01865	7.15	Inhibitory	mNdnf-12	mNdnf-12
Pool_1185_AD002	Mus_musculus	mL6-2	Deep	0.76896	0.02743	4.02	Excitatory	mL6-12	mL6-2
Pool_1185_AD006	Mus_musculus	mSst-1	Deep	0.77565	0.02425	5.23	Inhibitory	mSst-12	mSst-12
Pool_1185_AD008	Mus_musculus	mL2/3	Superficial	0.73387	0.0205	4.42	Excitatory	mL2/3	mL2/3
Pool_1186_AD002	Mus_musculus	mL5-2	Deep	0.73589	0.02948	4.68	Excitatory	mL5-12	mL5-2
Pool_1186_AD006	Mus_musculus	mL6-2	Deep	0.75153	0.02429	2.61	Excitatory	mL6-12	mL6-2
Pool_1186_AD008	Mus_musculus	mL2/3	Superficial	0.73235	0.02431	6.48	Excitatory	mL2/3	mL2/3
Pool_1186_AD010	Mus_musculus	mSst-1	Superficial	0.78381	0.03038	6.4	Inhibitory	mSst-12	mSst-12
Pool_1187_AD002	Mus_musculus	mDL-2	Deep	0.7269	0.02366	3.31	Excitatory	mDL-123	mDL-2
Pool_1187_AD006	Mus_musculus	mDL-2	Deep	0.75799	0.02253	3.74	Excitatory	mDL-123	mDL-2
Pool_1187_AD008	Mus_musculus	mL2/3	Superficial	0.70923	0.02216	4.53	Excitatory	mL2/3	mL2/3
Pool_1187_AD010	Mus_musculus	mL2/3	Superficial	0.71579	0.02481	4.69	Excitatory	mL2/3	mL2/3
Pool_1188_AD002	Mus_musculus	mL6-1	Deep	0.79313	0.02937	4.95	Excitatory	mL6-12	mL6-1
Pool_1188_AD006	Mus_musculus	mPv	Deep	0.79653	0.03248	6.34	Inhibitory	mPv	mPv
Pool_1188_AD008	Mus_musculus	mL2/3	Superficial	0.71452	0.02189	6.31	Excitatory	mL2/3	mL2/3
Pool_1188_AD010	Mus_musculus	mL2/3	Superficial	0.711	0.02329	7.07	Excitatory	mL2/3	mL2/3
Pool_1189_AD002	Mus_musculus	mDL-2	Deep	0.73597	0.02406	5.15	Excitatory	mDL-123	mDL-2
Pool_1189_AD006	Mus_musculus	mDL-2	Deep	0.73001	0.0137	11.15	Excitatory	mDL-123	mDL-2
Pool_1189_AD008	Mus_musculus	mL5-1	Superficial	0.74022	0.02436	6.96	Excitatory	mL5-12	mL5-1
Pool_1189_AD010	Mus_musculus	mL4	Superficial	0.71484	0.01779	7.66	Excitatory	mL4	mL4
Pool_118_AD002	Mus_musculus	mL5-1	Superficial	0.763	0.02881	4.46	Excitatory	mL5-12	mL5-1
Pool_118_AD006	Mus_musculus	mL5-1	Superficial	0.757	0.02803	5.49	Excitatory	mL5-12	mL5-1
Pool_1190_AD002	Mus_musculus	mL6-2	Deep	0.73876	0.02809	4.43	Excitatory	mL6-12	mL6-2
Pool_1190_AD006	Mus_musculus	mL5-2	Deep	0.74916	0.03382	4.83	Excitatory	mL5-12	mL5-2
Pool_1190_AD008	Mus_musculus	mL5-1	Superficial	0.74954	0.02588	6.39	Excitatory	mL5-12	mL5-1
Pool_1190_AD010	Mus_musculus	mL5-1	Superficial	0.76449	0.02569	5.84	Excitatory	mL5-12	mL5-1
Pool_1191_AD002	Mus_musculus	mL6-2	Deep	0.74152	0.02158	3.4	Excitatory	mL6-12	mL6-2
Pool_1191_AD006	Mus_musculus	mL5-1	Deep	0.75782	0.0255	5.67	Excitatory	mL5-12	mL5-1
Pool_1191_AD008	Mus_musculus	mL2/3	Superficial	0.73599	0.02151	5.39	Excitatory	mL2/3	mL2/3
Pool_1192_AD002	Mus_musculus	mL2/3	Deep	0.73661	0.0249	4.07	Excitatory	mL2/3	mL2/3
Pool_1192_AD006	Mus_musculus	mL2/3	Deep	0.75759	0.02772	4.83	Excitatory	mL2/3	mL2/3
Pool_1192_AD008	Mus_musculus	mL4	Superficial	0.73666	0.02927	6.14	Excitatory	mL4	mL4
Pool_1192_AD010	Mus_musculus	mL4	Superficial	0.73651	0.02403	5.79	Excitatory	mL4	mL4
Pool_1193_AD002	Mus_musculus	mSst-2	Deep	0.78936	0.04388	3.32	Inhibitory	mSst-12	mSst-12
Pool_1193_AD008	Mus_musculus	mL2/3	Superficial	0.6997	0.02312	4.64	Excitatory	mL2/3	mL2/3
Pool_1193_AD010	Mus_musculus	mPv	Superficial	0.75531	0.02833	5.77	Inhibitory	mPv	mPv
Pool_1194_AD002	Mus_musculus	mL6-2	Deep	0.78393	0.0329	4.01	Excitatory	mL6-12	mL6-2
Pool_1194_AD006	Mus_musculus	mL6-2	Deep	0.74204	0.01949	4.22	Excitatory	mL6-12	mL6-2
Pool_1194_AD008	Mus_musculus	mL4	Superficial	0.72549	0.02003	5.82	Excitatory	mL4	mL4
Pool_1194_AD010	Mus_musculus	mL4	Superficial	0.71205	0.01919	6.24	Excitatory	mL4	mL4
Pool_1195_AD002	Mus_musculus	mL6-2	Deep	0.73186	0.01971	2.79	Excitatory	mL6-12	mL6-2
Pool_1195_AD006	Mus_musculus	mDL-1	Deep	0.7629	0.02604	2.87	Excitatory	mDL-123	mDL-1
Pool_1195_AD008	Mus_musculus	mVip	Superficial	0.74559	0.02426	3.99	Inhibitory	mVip	mVip
Pool_1195_AD010	Mus_musculus	mL2/3	Superficial	0.71856	0.02105	4.71	Excitatory	mL2/3	mL2/3
Pool_1196_AD002	Mus_musculus	mDL-3	Deep	0.75404	0.02857	3.48	Excitatory	mDL-123	mDL-3
Pool_1196_AD006	Mus_musculus	mL6-2	Deep	0.77154	0.02567	6.08	Excitatory	mL6-12	mL6-2
Pool_1196_AD008	Mus_musculus	mL4	Superficial	0.71205	0.01715	5.95	Excitatory	mL4	mL4
Pool_1196_AD010	Mus_musculus	mL2/3	Superficial	0.74892	0.01718	6.61	Excitatory	mL2/3	mL2/3
Pool_1197_AD002	Mus_musculus	mL6-2	Deep	0.78981	0.03536	5.62	Excitatory	mL6-12	mL6-2
Pool_1197_AD006	Mus_musculus	mL6-2	Deep	0.76892	0.02811	6.26	Excitatory	mL6-12	mL6-2
Pool_1197_AD008	Mus_musculus	mL2/3	Superficial	0.722	0.02445	7.89	Excitatory	mL2/3	mL2/3
Pool_1197_AD010	Mus_musculus	mL4	Superficial	0.7286	0.02841	8.02	Excitatory	mL4	mL4
Pool_1198_AD002	Mus_musculus	mL6-2	Deep	0.71817	0.01883	4.08	Excitatory	mL6-12	mL6-2
Pool_1198_AD006	Mus_musculus	mL6-2	Deep	0.76781	0.02615	6.01	Excitatory	mL6-12	mL6-2
Pool_1198_AD008	Mus_musculus	mL4	Superficial	0.72986	0.02381	6.22	Excitatory	mL4	mL4
Pool_1199_AD002	Mus_musculus	mL5-1	Deep	0.7626	0.02934	3.78	Excitatory	mL5-12	mL5-1
Pool_1199_AD006	Mus_musculus	mL6-2	Deep	0.77096	0.02598	5.96	Excitatory	mL6-12	mL6-2
Pool_1199_AD008	Mus_musculus	mL2/3	Superficial	0.70511	0.02426	5.04	Excitatory	mL2/3	mL2/3
Pool_1199_AD010	Mus_musculus	mL2/3	Superficial	0.72129	0.02346	3.09	Excitatory	mL2/3	mL2/3
Pool_119_AD002	Mus_musculus	mL2/3	Superficial	0.73886	0.01878	3.41	Excitatory	mL2/3	mL2/3
Pool_119_AD006	Mus_musculus	mL2/3	Superficial	0.7626	0.01955	4.54	Excitatory	mL2/3	mL2/3
Pool_11_AD006	Mus_musculus	mL2/3	Superficial	0.73225	0.01928	4.91	Excitatory	mL2/3	mL2/3
Pool_1200_AD002	Mus_musculus	mL6-2	Deep	0.72021	0.01847	3.15	Excitatory	mL6-12	mL6-2
Pool_1200_AD006	Mus_musculus	mL6-2	Deep	0.7807	0.03187	4.84	Excitatory	mL6-12	mL6-2
Pool_1200_AD008	Mus_musculus	mL2/3	Superficial	0.71768	0.02349	4.52	Excitatory	mL2/3	mL2/3
Pool_1200_AD010	Mus_musculus	mL4	Superficial	0.74179	0.02636	5.03	Excitatory	mL4	mL4
Pool_1201_AD006	Mus_musculus	mVip	Superficial	0.77206	0.02744	6.78	Inhibitory	mVip	mVip
Pool_1201_AD008	Mus_musculus	mDL-1	Deep	0.74226	0.02756	5.4	Excitatory	mDL-123	mDL-1
Pool_1201_AD010	Mus_musculus	mL6-2	Deep	0.76921	0.02838	4.93	Excitatory	mL6-12	mL6-2
Pool_1202_AD002	Mus_musculus	mNdnf-2	Superficial	0.71953	0.01675	3.53	Inhibitory	mNdnf-12	mNdnf-12
Pool_1202_AD006	Mus_musculus	mL4	Superficial	0.73968	0.02394	5.56	Excitatory	mL4	mL4
Pool_1202_AD008	Mus_musculus	mL5-2	Deep	0.76423	0.02777	4.74	Excitatory	mL5-12	mL5-2
Pool_1202_AD010	Mus_musculus	mL6-2	Deep	0.80033	0.03379	4.33	Excitatory	mL6-12	mL6-2
Pool_1203_AD002	Mus_musculus	mL2/3	Superficial	0.73772	0.02307	3.32	Excitatory	mL2/3	mL2/3
Pool_1203_AD006	Mus_musculus	mL2/3	Superficial	0.72512	0.02234	1.81	Excitatory	mL2/3	mL2/3
Pool_1203_AD008	Mus_musculus	mL6-2	Deep	0.77335	0.02757	4.37	Excitatory	mL6-12	mL6-2
Pool_1203_AD010	Mus_musculus	mL6-2	Deep	0.71988	0.01948	3.78	Excitatory	mL6-12	mL6-2
Pool_1204_AD002	Mus_musculus	mL4	Superficial	0.71956	0.01972	4.18	Excitatory	mL4	mL4
Pool_1204_AD006	Mus_musculus	mL4	Superficial	0.74553	0.01995	6.49	Excitatory	mL4	mL4
Pool_1204_AD008	Mus_musculus	mL6-2	Deep	0.75143	0.02087	5.19	Excitatory	mL6-12	mL6-2
Pool_1204_AD010	Mus_musculus	mL6-2	Deep	0.74123	0.0215	4.85	Excitatory	mL6-12	mL6-2
Pool_1205_AD006	Mus_musculus	mL2/3	Superficial	0.73218	0.02242	6.31	Excitatory	mL2/3	mL2/3
Pool_1205_AD008	Mus_musculus	mL5-1	Deep	0.77818	0.02726	5.89	Excitatory	mL5-12	mL5-1
Pool_1206_AD002	Mus_musculus	mL2/3	Superficial	0.72994	0.02163	2.82	Excitatory	mL2/3	mL2/3
Pool_1206_AD006	Mus_musculus	mPv	Superficial	0.76882	0.02293	3.99	Inhibitory	mPv	mPv
Pool_1206_AD008	Mus_musculus	mNdnf-2	Deep	0.75236	0.0198	3.3	Inhibitory	mNdnf-12	mNdnf-12
Pool_1206_AD010	Mus_musculus	mL5-2	Deep	0.75594	0.02678	3.18	Excitatory	mL5-12	mL5-2
Pool_1207_AD002	Mus_musculus	mL2/3	Superficial	0.73703	0.02169	2.97	Excitatory	mL2/3	mL2/3
Pool_1207_AD006	Mus_musculus	mL2/3	Superficial	0.73125	0.02627	3.65	Excitatory	mL2/3	mL2/3
Pool_1207_AD008	Mus_musculus	mL6-2	Deep	0.77479	0.02395	3.06	Excitatory	mL6-12	mL6-2
Pool_1207_AD010	Mus_musculus	mL6-2	Deep	0.76509	0.02539	2.77	Excitatory	mL6-12	mL6-2
Pool_1208_AD006	Mus_musculus	mL2/3	Superficial	0.72796	0.02184	3.9	Excitatory	mL2/3	mL2/3
Pool_1208_AD008	Mus_musculus	mL6-1	Deep	0.79343	0.02761	2.84	Excitatory	mL6-12	mL6-1
Pool_1208_AD010	Mus_musculus	mL6-2	Deep	0.7629	0.02225	3.32	Excitatory	mL6-12	mL6-2
Pool_1209_AD002	Mus_musculus	mL2/3	Superficial	0.71243	0.02325	1.79	Excitatory	mL2/3	mL2/3
Pool_1209_AD006	Mus_musculus	mL2/3	Superficial	0.71231	0.02502	9.73	Excitatory	mL2/3	mL2/3
Pool_1209_AD008	Mus_musculus	mL6-2	Deep	0.73186	0.01977	6.12	Excitatory	mL6-12	mL6-2
Pool_1209_AD010	Mus_musculus	mL6-2	Deep	0.75305	0.02557	6.68	Excitatory	mL6-12	mL6-2
Pool_120_AD002	Mus_musculus	mL2/3	Superficial	0.73041	0.02307	4.21	Excitatory	mL2/3	mL2/3
Pool_120_AD006	Mus_musculus	mL2/3	Superficial	0.75651	0.02108	5.91	Excitatory	mL2/3	mL2/3
Pool_1210_AD002	Mus_musculus	mL2/3	Superficial	0.73107	0.02239	5.33	Excitatory	mL2/3	mL2/3
Pool_1210_AD006	Mus_musculus	mL2/3	Superficial	0.74445	0.02226	7.09	Excitatory	mL2/3	mL2/3
Pool_1210_AD008	Mus_musculus	mDL-1	Deep	0.7643	0.02666	5.98	Excitatory	mDL-123	mDL-1
Pool_1210_AD010	Mus_musculus	mDL-1	Deep	0.75027	0.02381	5.12	Excitatory	mDL-123	mDL-1
Pool_1211_AD002	Mus_musculus	mL2/3	Superficial	0.73804	0.02585	4.68	Excitatory	mL2/3	mL2/3
Pool_1211_AD006	Mus_musculus	mL2/3	Superficial	0.72514	0.02093	7.15	Excitatory	mL2/3	mL2/3
Pool_1211_AD008	Mus_musculus	mL6-2	Deep	0.77517	0.03012	5.07	Excitatory	mL6-12	mL6-2
Pool_1211_AD010	Mus_musculus	mDL-2	Deep	0.7569	0.0276	5.9	Excitatory	mDL-123	mDL-2
Pool_1212_AD002	Mus_musculus	mL2/3	Superficial	0.72625	0.02375	5.16	Excitatory	mL2/3	mL2/3
Pool_1212_AD006	Mus_musculus	mL5-1	Superficial	0.7543	0.02869	6.04	Excitatory	mL5-12	mL5-1
Pool_1212_AD008	Mus_musculus	mL2/3	Deep	0.74361	0.02925	6.2	Excitatory	mL2/3	mL2/3
Pool_1212_AD010	Mus_musculus	mPv	Deep	0.79127	0.03633	3.33	Inhibitory	mPv	mPv
Pool_1213_AD002	Mus_musculus	mL4	Superficial	0.73462	0.01983	7.2	Excitatory	mL4	mL4
Pool_1213_AD006	Mus_musculus	mL2/3	Superficial	0.72217	0.02323	7.54	Excitatory	mL2/3	mL2/3
Pool_1213_AD008	Mus_musculus	mL5-2	Deep	0.73814	0.02862	6.81	Excitatory	mL5-12	mL5-2
Pool_1213_AD010	Mus_musculus	mL6-1	Deep	0.79658	0.03034	5.96	Excitatory	mL6-12	mL6-1
Pool_1214_AD002	Mus_musculus	mL2/3	Superficial	0.73534	0.02118	5.5	Excitatory	mL2/3	mL2/3
Pool_1214_AD006	Mus_musculus	mSst-1	Superficial	0.77613	0.03818	6.13	Inhibitory	mSst-12	mSst-12
Pool_1214_AD008	Mus_musculus	mDL-2	Deep	0.74634	0.02139	5.92	Excitatory	mDL-123	mDL-2
Pool_1214_AD010	Mus_musculus	mL6-2	Deep	0.73697	0.02073	5.11	Excitatory	mL6-12	mL6-2
Pool_1215_AD002	Mus_musculus	mL4	Superficial	0.74182	0.02542	2.89	Excitatory	mL4	mL4
Pool_1215_AD006	Mus_musculus	mL2/3	Superficial	0.74958	0.02265	4.11	Excitatory	mL2/3	mL2/3
Pool_1215_AD008	Mus_musculus	mDL-2	Deep	0.74568	0.02285	4.26	Excitatory	mDL-123	mDL-2
Pool_1215_AD010	Mus_musculus	mSst-1	Deep	0.78055	0.02377	3.52	Inhibitory	mSst-12	mSst-12
Pool_1216_AD006	Mus_musculus	mL5-1	Superficial	0.74703	0.02479	5.08	Excitatory	mL5-12	mL5-1
Pool_1216_AD008	Mus_musculus	mL5-2	Deep	0.77191	0.02872	4.58	Excitatory	mL5-12	mL5-2
Pool_1216_AD010	Mus_musculus	mDL-3	Deep	0.75831	0.03431	4.63	Excitatory	mDL-123	mDL-3
Pool_1217_AD006	Mus_musculus	mL4	Superficial	0.73734	0.0193	8.98	Excitatory	mL4	mL4
Pool_1217_AD008	Mus_musculus	mL5-2	Deep	0.75028	0.03139	7.85	Excitatory	mL5-12	mL5-2
Pool_1217_AD010	Mus_musculus	mSst-2	Deep	0.79452	0.04382	5.01	Inhibitory	mSst-12	mSst-12
Pool_1218_AD006	Mus_musculus	mPv	Superficial	0.76356	0.02566	8.44	Inhibitory	mPv	mPv
Pool_1218_AD008	Mus_musculus	mL5-2	Deep	0.75	0.03293	5.65	Excitatory	mL5-12	mL5-2
Pool_1218_AD010	Mus_musculus	mL6-2	Deep	0.75552	0.02722	5.3	Excitatory	mL6-12	mL6-2
Pool_1219_AD006	Mus_musculus	mL2/3	Superficial	0.72843	0.02462	6.23	Excitatory	mL2/3	mL2/3
Pool_1219_AD008	Mus_musculus	mDL-1	Deep	0.75227	0.02622	5.43	Excitatory	mDL-123	mDL-1
Pool_1219_AD010	Mus_musculus	mDL-2	Deep	0.75977	0.02443	4.57	Excitatory	mDL-123	mDL-2
Pool_121_AD002	Mus_musculus	mL2/3	Superficial	0.73532	0.02222	2.96	Excitatory	mL2/3	mL2/3
Pool_121_AD006	Mus_musculus	mL4	Superficial	0.76012	0.01954	5.63	Excitatory	mL4	mL4
Pool_1220_AD002	Mus_musculus	mL4	Superficial	0.71698	0.01896	5.03	Excitatory	mL4	mL4
Pool_1220_AD006	Mus_musculus	mPv	Superficial	0.78615	0.0378	8.58	Inhibitory	mPv	mPv
Pool_1220_AD008	Mus_musculus	mL5-1	Deep	0.75827	0.02817	7.6	Excitatory	mL5-12	mL5-1
Pool_1220_AD010	Mus_musculus	mL6-2	Deep	0.71826	0.01892	6.7	Excitatory	mL6-12	mL6-2
Pool_1221_AD002	Mus_musculus	mL2/3	Superficial	0.71889	0.02075	5.57	Excitatory	mL2/3	mL2/3
Pool_1221_AD006	Mus_musculus	mL4	Superficial	0.74185	0.02211	6.86	Excitatory	mL4	mL4
Pool_1221_AD008	Mus_musculus	mL6-2	Deep	0.73264	0.01875	6.31	Excitatory	mL6-12	mL6-2
Pool_1221_AD010	Mus_musculus	mL6-2	Deep	0.76097	0.02646	5.66	Excitatory	mL6-12	mL6-2
Pool_1222_AD002	Mus_musculus	mL5-1	Superficial	0.73917	0.02458	4.34	Excitatory	mL5-12	mL5-1
Pool_1222_AD006	Mus_musculus	mVip	Superficial	0.75984	0.02793	5.41	Inhibitory	mVip	mVip
Pool_1222_AD008	Mus_musculus	mL6-2	Deep	0.73305	0.01931	4.89	Excitatory	mL6-12	mL6-2
Pool_1222_AD010	Mus_musculus	mL6-2	Deep	0.76196	0.03114	4.81	Excitatory	mL6-12	mL6-2
Pool_1223_AD002	Mus_musculus	mL2/3	Superficial	0.72111	0.01601	2.08	Excitatory	mL2/3	mL2/3
Pool_1223_AD006	Mus_musculus	mL2/3	Superficial	0.72586	0.02511	3.99	Excitatory	mL2/3	mL2/3
Pool_1223_AD008	Mus_musculus	mL5-1	Deep	0.75789	0.03207	4.12	Excitatory	mL5-12	mL5-1
Pool_1223_AD010	Mus_musculus	mPv	Deep	0.77699	0.03035	5.34	Inhibitory	mPv	mPv
Pool_1224_AD002	Mus_musculus	mL2/3	Superficial	0.73534	0.0233	6.87	Excitatory	mL2/3	mL2/3
Pool_1224_AD006	Mus_musculus	mL4	Superficial	0.72187	0.02342	6.54	Excitatory	mL4	mL4
Pool_1224_AD008	Mus_musculus	mL6-2	Deep	0.72432	0.02591	5.68	Excitatory	mL6-12	mL6-2
Pool_1224_AD010	Mus_musculus	mL6-2	Deep	0.75821	0.02279	5.94	Excitatory	mL6-12	mL6-2
Pool_1225_AD006	Mus_musculus	mL2/3	Superficial	0.73461	0.02338	7.16	Excitatory	mL2/3	mL2/3
Pool_1225_AD008	Mus_musculus	mDL-1	Deep	0.75717	0.02433	6	Excitatory	mDL-123	mDL-1
Pool_1225_AD010	Mus_musculus	mL6-2	Deep	0.77172	0.02664	6.39	Excitatory	mL6-12	mL6-2
Pool_1226_AD006	Mus_musculus	mL2/3	Superficial	0.74761	0.02422	3.04	Excitatory	mL2/3	mL2/3
Pool_1226_AD008	Mus_musculus	mL5-2	Deep	0.74372	0.0293	4.37	Excitatory	mL5-12	mL5-2
Pool_1226_AD010	Mus_musculus	mL2/3	Deep	0.75001	0.02594	3.31	Excitatory	mL2/3	mL2/3
Pool_1227_AD002	Mus_musculus	mDL-2	Superficial	0.7533	0.02357	2.35	Excitatory	mDL-123	mDL-2
Pool_1227_AD006	Mus_musculus	mL2/3	Superficial	0.72105	0.02591	3	Excitatory	mL2/3	mL2/3
Pool_1227_AD008	Mus_musculus	mL5-2	Deep	0.76312	0.03012	2.88	Excitatory	mL5-12	mL5-2
Pool_1228_AD006	Mus_musculus	mSst-1	Superficial	0.80631	0.02708	4.3	Inhibitory	mSst-12	mSst-12
Pool_1228_AD008	Mus_musculus	mDL-1	Deep	0.76253	0.02512	3.92	Excitatory	mDL-123	mDL-1
Pool_1228_AD010	Mus_musculus	mL6-2	Deep	0.74392	0.01971	3.58	Excitatory	mL6-12	mL6-2
Pool_1229_AD002	Mus_musculus	mSst-1	Superficial	0.78796	0.02906	3.6	Inhibitory	mSst-12	mSst-12
Pool_1229_AD006	Mus_musculus	mL2/3	Superficial	0.74494	0.02563	5.4	Excitatory	mL2/3	mL2/3
Pool_1229_AD008	Mus_musculus	mSst-1	Deep	0.79256	0.03642	5.43	Inhibitory	mSst-12	mSst-12
Pool_1229_AD010	Mus_musculus	mDL-2	Deep	0.74398	0.02539	4.78	Excitatory	mDL-123	mDL-2
Pool_122_AD002	Mus_musculus	mDL-2	Superficial	0.73331	0.02105	3.67	Excitatory	mDL-123	mDL-2
Pool_122_AD006	Mus_musculus	mL4	Superficial	0.73532	0.01952	9.9	Excitatory	mL4	mL4
Pool_1230_AD002	Mus_musculus	mL2/3	Superficial	0.7368	0.01941	1.76	Excitatory	mL2/3	mL2/3
Pool_1230_AD006	Mus_musculus	mL4	Superficial	0.75128	0.0203	2.55	Excitatory	mL4	mL4
Pool_1230_AD008	Mus_musculus	mL6-2	Deep	0.76196	0.03062	2.04	Excitatory	mL6-12	mL6-2
Pool_1230_AD010	Mus_musculus	mL6-2	Deep	0.76819	0.02682	2.26	Excitatory	mL6-12	mL6-2
Pool_1231_AD002	Mus_musculus	mL2/3	Superficial	0.73904	0.02183	2.36	Excitatory	mL2/3	mL2/3
Pool_1231_AD006	Mus_musculus	mL2/3	Superficial	0.75092	0.02122	3.01	Excitatory	mL2/3	mL2/3
Pool_1231_AD008	Mus_musculus	mDL-2	Deep	0.7704	0.02697	2.57	Excitatory	mDL-123	mDL-2
Pool_1231_AD010	Mus_musculus	mL6-2	Deep	0.75873	0.02571	3.12	Excitatory	mL6-12	mL6-2
Pool_1232_AD002	Mus_musculus	mL2/3	Superficial	0.73092	0.02167	2.09	Excitatory	mL2/3	mL2/3
Pool_1232_AD008	Mus_musculus	mL2/3	Deep	0.74913	0.02121	2.55	Excitatory	mL2/3	mL2/3
Pool_1232_AD010	Mus_musculus	mL6-2	Deep	0.74465	0.01959	2.37	Excitatory	mL6-12	mL6-2
Pool_1233_AD008	Mus_musculus	mPv	Deep	0.78917	0.03044	5.36	Inhibitory	mPv	mPv
Pool_1233_AD010	Mus_musculus	mL6-2	Deep	0.76782	0.0308	8.43	Excitatory	mL6-12	mL6-2
Pool_1234_AD008	Mus_musculus	mL5-2	Deep	0.7709	0.02839	6.1	Excitatory	mL5-12	mL5-2
Pool_1234_AD010	Mus_musculus	mL5-1	Deep	0.7499	0.03111	5.75	Excitatory	mL5-12	mL5-1
Pool_1235_AD006	Mus_musculus	mNdnf-2	Superficial	0.72657	0.01647	7.41	Inhibitory	mNdnf-12	mNdnf-12
Pool_1235_AD008	Mus_musculus	mL6-2	Deep	0.76286	0.02505	4.44	Excitatory	mL6-12	mL6-2
Pool_1235_AD010	Mus_musculus	mL6-2	Deep	0.75436	0.02424	6.24	Excitatory	mL6-12	mL6-2
Pool_1236_AD002	Mus_musculus	mL4	Superficial	0.7264	0.01834	5.86	Excitatory	mL4	mL4
Pool_1236_AD008	Mus_musculus	mL6-2	Deep	0.74812	0.02318	6.49	Excitatory	mL6-12	mL6-2
Pool_1236_AD010	Mus_musculus	mDL-1	Deep	0.75538	0.0271	7.11	Excitatory	mDL-123	mDL-1
Pool_1237_AD002	Mus_musculus	mL2/3	Superficial	0.72246	0.02287	6.7	Excitatory	mL2/3	mL2/3
Pool_1237_AD006	Mus_musculus	mSst-1	Superficial	0.7661	0.0289	1.94	Inhibitory	mSst-12	mSst-12
Pool_1237_AD008	Mus_musculus	mL6-2	Deep	0.71784	0.01679	6.14	Excitatory	mL6-12	mL6-2
Pool_1237_AD010	Mus_musculus	mSst-1	Deep	0.78158	0.03609	7.41	Inhibitory	mSst-12	mSst-12
Pool_1238_AD006	Mus_musculus	mPv	Superficial	0.77465	0.03146	6.98	Inhibitory	mPv	mPv
Pool_1238_AD008	Mus_musculus	mL6-2	Deep	0.75978	0.02513	6.55	Excitatory	mL6-12	mL6-2
Pool_1238_AD010	Mus_musculus	mL6-2	Deep	0.7454	0.02118	6.07	Excitatory	mL6-12	mL6-2
Pool_1239_AD002	Mus_musculus	mL2/3	Superficial	0.73831	0.01946	3.68	Excitatory	mL2/3	mL2/3
Pool_1239_AD006	Mus_musculus	mL5-1	Superficial	0.76609	0.02845	5.19	Excitatory	mL5-12	mL5-1
Pool_1239_AD008	Mus_musculus	mL6-2	Deep	0.77381	0.0321	4.45	Excitatory	mL6-12	mL6-2
Pool_1239_AD010	Mus_musculus	mL6-2	Deep	0.75657	0.0223	4.52	Excitatory	mL6-12	mL6-2
Pool_123_AD002	Mus_musculus	mL2/3	Superficial	0.75965	0.01762	2.29	Excitatory	mL2/3	mL2/3
Pool_123_AD006	Mus_musculus	mL2/3	Superficial	0.74454	0.02025	4.35	Excitatory	mL2/3	mL2/3
Pool_1240_AD002	Mus_musculus	mL5-1	Superficial	0.77289	0.03091	4.62	Excitatory	mL5-12	mL5-1
Pool_1240_AD006	Mus_musculus	mNdnf-2	Superficial	0.72829	0.01558	5.15	Inhibitory	mNdnf-12	mNdnf-12
Pool_1240_AD008	Mus_musculus	mVip	Deep	0.79319	0.03227	4.52	Inhibitory	mVip	mVip
Pool_1240_AD010	Mus_musculus	mDL-2	Deep	0.74209	0.02403	5.02	Excitatory	mDL-123	mDL-2
Pool_1241_AD002	Mus_musculus	mVip	Superficial	0.76104	0.02592	5.83	Inhibitory	mVip	mVip
Pool_1241_AD006	Mus_musculus	mL2/3	Superficial	0.73958	0.02172	4.28	Excitatory	mL2/3	mL2/3
Pool_1241_AD008	Mus_musculus	mDL-2	Deep	0.76607	0.02465	7.03	Excitatory	mDL-123	mDL-2
Pool_1241_AD010	Mus_musculus	mL6-1	Deep	0.78355	0.02497	7.22	Excitatory	mL6-12	mL6-1
Pool_1242_AD006	Mus_musculus	mPv	Superficial	0.77279	0.03088	6.03	Inhibitory	mPv	mPv
Pool_1242_AD008	Mus_musculus	mPv	Deep	0.78521	0.03795	5.46	Inhibitory	mPv	mPv
Pool_1242_AD010	Mus_musculus	mL5-2	Deep	0.73608	0.03102	5.14	Excitatory	mL5-12	mL5-2
Pool_1243_AD006	Mus_musculus	mL2/3	Superficial	0.74666	0.02326	6.2	Excitatory	mL2/3	mL2/3
Pool_1243_AD008	Mus_musculus	mL6-2	Deep	0.78929	0.03201	4.67	Excitatory	mL6-12	mL6-2
Pool_1243_AD010	Mus_musculus	mL6-2	Deep	0.74491	0.0215	5.19	Excitatory	mL6-12	mL6-2
Pool_1244_AD002	Mus_musculus	mSst-1	Superficial	0.77688	0.02677	3.33	Inhibitory	mSst-12	mSst-12
Pool_1244_AD008	Mus_musculus	mL6-2	Deep	0.76076	0.02285	4.79	Excitatory	mL6-12	mL6-2
Pool_1244_AD010	Mus_musculus	mSst-1	Deep	0.78514	0.02725	4.51	Inhibitory	mSst-12	mSst-12
Pool_1245_AD002	Mus_musculus	mL4	Superficial	0.72892	0.02141	6.38	Excitatory	mL4	mL4
Pool_1245_AD006	Mus_musculus	mL2/3	Superficial	0.75637	0.02319	7.26	Excitatory	mL2/3	mL2/3
Pool_1245_AD008	Mus_musculus	mL6-2	Deep	0.75117	0.02578	5.47	Excitatory	mL6-12	mL6-2
Pool_1245_AD010	Mus_musculus	mDL-1	Deep	0.74298	0.02152	6.39	Excitatory	mDL-123	mDL-1
Pool_1246_AD002	Mus_musculus	mL2/3	Superficial	0.70674	0.02326	2.55	Excitatory	mL2/3	mL2/3
Pool_1246_AD006	Mus_musculus	mL5-1	Superficial	0.77257	0.03255	3.81	Excitatory	mL5-12	mL5-1
Pool_1246_AD008	Mus_musculus	mDL-2	Deep	0.7575	0.02324	3.06	Excitatory	mDL-123	mDL-2
Pool_1246_AD010	Mus_musculus	mL6-2	Deep	0.76968	0.02631	3.13	Excitatory	mL6-12	mL6-2
Pool_1247_AD002	Mus_musculus	mVip	Superficial	0.76713	0.02416	3.3	Inhibitory	mVip	mVip
Pool_1247_AD006	Mus_musculus	mL2/3	Superficial	0.75873	0.02153	3.51	Excitatory	mL2/3	mL2/3
Pool_1247_AD008	Mus_musculus	mL6-2	Deep	0.77476	0.02948	3.26	Excitatory	mL6-12	mL6-2
Pool_1247_AD010	Mus_musculus	mL6-2	Deep	0.78233	0.02704	3.7	Excitatory	mL6-12	mL6-2
Pool_1248_AD002	Mus_musculus	mL2/3	Superficial	0.73126	0.02193	2.91	Excitatory	mL2/3	mL2/3
Pool_1248_AD006	Mus_musculus	mPv	Superficial	0.78171	0.02462	2.76	Inhibitory	mPv	mPv
Pool_1248_AD008	Mus_musculus	mL6-2	Deep	0.7635	0.02601	2.91	Excitatory	mL6-12	mL6-2
Pool_1248_AD010	Mus_musculus	mL6-2	Deep	0.78135	0.03072	3.27	Excitatory	mL6-12	mL6-2
Pool_1249_AD002	Mus_musculus	mL2/3	Superficial	0.70722	0.01983	6.96	Excitatory	mL2/3	mL2/3
Pool_1249_AD006	Mus_musculus	mL2/3	Superficial	0.73371	0.02513	10.11	Excitatory	mL2/3	mL2/3
Pool_1249_AD008	Mus_musculus	mDL-2	Deep	0.74345	0.0224	5.56	Excitatory	mDL-123	mDL-2
Pool_1249_AD010	Mus_musculus	mL6-2	Deep	0.75391	0.02629	8.48	Excitatory	mL6-12	mL6-2
Pool_124_AD002	Mus_musculus	mL5-1	Superficial	0.73269	0.02193	2.78	Excitatory	mL5-12	mL5-1
Pool_124_AD006	Mus_musculus	mL4	Superficial	0.74779	0.0183	5.24	Excitatory	mL4	mL4
Pool_1250_AD002	Mus_musculus	mL4	Superficial	0.73452	0.02322	4.47	Excitatory	mL4	mL4
Pool_1250_AD006	Mus_musculus	mL2/3	Superficial	0.73805	0.02282	6.37	Excitatory	mL2/3	mL2/3
Pool_1250_AD008	Mus_musculus	mDL-2	Deep	0.7312	0.02608	6.11	Excitatory	mDL-123	mDL-2
Pool_1250_AD010	Mus_musculus	mL5-2	Deep	0.75439	0.02958	7.23	Excitatory	mL5-12	mL5-2
Pool_1251_AD002	Mus_musculus	mL5-1	Superficial	0.76328	0.02519	6.29	Excitatory	mL5-12	mL5-1
Pool_1251_AD006	Mus_musculus	mL2/3	Superficial	0.76038	0.02924	8.1	Excitatory	mL2/3	mL2/3
Pool_1251_AD008	Mus_musculus	mL5-1	Deep	0.7734	0.03348	5.95	Excitatory	mL5-12	mL5-1
Pool_1251_AD010	Mus_musculus	mSst-1	Deep	0.78195	0.03352	7.05	Inhibitory	mSst-12	mSst-12
Pool_1252_AD006	Mus_musculus	mL2/3	Superficial	0.72955	0.02237	6.28	Excitatory	mL2/3	mL2/3
Pool_1252_AD008	Mus_musculus	mL6-2	Deep	0.74143	0.02264	6.66	Excitatory	mL6-12	mL6-2
Pool_1252_AD010	Mus_musculus	mL5-1	Deep	0.75195	0.03144	6.9	Excitatory	mL5-12	mL5-1
Pool_1253_AD006	Mus_musculus	mL4	Superficial	0.72608	0.02202	1.81	Excitatory	mL4	mL4
Pool_1253_AD008	Mus_musculus	mDL-2	Deep	0.74169	0.02363	7.19	Excitatory	mDL-123	mDL-2
Pool_1253_AD010	Mus_musculus	mPv	Deep	0.77737	0.02851	7.49	Inhibitory	mPv	mPv
Pool_1254_AD002	Mus_musculus	mL4	Superficial	0.72836	0.01821	4.59	Excitatory	mL4	mL4
Pool_1254_AD006	Mus_musculus	mL4	Superficial	0.75112	0.02468	5.78	Excitatory	mL4	mL4
Pool_1254_AD008	Mus_musculus	mDL-3	Deep	0.75851	0.02299	5.67	Excitatory	mDL-123	mDL-3
Pool_1254_AD010	Mus_musculus	mL5-2	Deep	0.7414	0.03559	5.71	Excitatory	mL5-12	mL5-2
Pool_1255_AD002	Mus_musculus	mDL-1	Superficial	0.76622	0.02822	4.02	Excitatory	mDL-123	mDL-1
Pool_1255_AD006	Mus_musculus	mL2/3	Superficial	0.74288	0.02238	4.58	Excitatory	mL2/3	mL2/3
Pool_1255_AD008	Mus_musculus	mL6-2	Deep	0.74346	0.02149	4.17	Excitatory	mL6-12	mL6-2
Pool_1255_AD010	Mus_musculus	mL6-2	Deep	0.77164	0.02357	5.04	Excitatory	mL6-12	mL6-2
Pool_1256_AD002	Mus_musculus	mL2/3	Superficial	0.72454	0.02497	4.87	Excitatory	mL2/3	mL2/3
Pool_1256_AD006	Mus_musculus	mL2/3	Superficial	0.73349	0.02158	5.19	Excitatory	mL2/3	mL2/3
Pool_1256_AD008	Mus_musculus	mDL-2	Deep	0.7689	0.02656	5.15	Excitatory	mDL-123	mDL-2
Pool_1256_AD010	Mus_musculus	mL6-2	Deep	0.77226	0.02985	5.35	Excitatory	mL6-12	mL6-2
Pool_1257_AD002	Mus_musculus	mL2/3	Superficial	0.71392	0.02245	6.05	Excitatory	mL2/3	mL2/3
Pool_1257_AD006	Mus_musculus	mL5-1	Superficial	0.72416	0.02405	5.25	Excitatory	mL5-12	mL5-1
Pool_1257_AD008	Mus_musculus	mDL-1	Deep	0.74379	0.02353	6.9	Excitatory	mDL-123	mDL-1
Pool_1257_AD010	Mus_musculus	mDL-2	Deep	0.74766	0.02427	5.87	Excitatory	mDL-123	mDL-2
Pool_1258_AD006	Mus_musculus	mL2/3	Superficial	0.72816	0.01986	3.69	Excitatory	mL2/3	mL2/3
Pool_1258_AD008	Mus_musculus	mPv	Deep	0.78779	0.03714	6.07	Inhibitory	mPv	mPv
Pool_1258_AD010	Mus_musculus	mL6-2	Deep	0.79201	0.0318	5.15	Excitatory	mL6-12	mL6-2
Pool_1259_AD002	Mus_musculus	mL5-1	Superficial	0.71844	0.02548	3.39	Excitatory	mL5-12	mL5-1
Pool_1259_AD006	Mus_musculus	mL2/3	Superficial	0.73766	0.02271	4.84	Excitatory	mL2/3	mL2/3
Pool_1259_AD008	Mus_musculus	mL6-2	Deep	0.74823	0.02432	4.44	Excitatory	mL6-12	mL6-2
Pool_1259_AD010	Mus_musculus	mL5-2	Deep	0.74469	0.03233	4.44	Excitatory	mL5-12	mL5-2
Pool_125_AD002	Mus_musculus	mL2/3	Superficial	0.73636	0.01913	3.69	Excitatory	mL2/3	mL2/3
Pool_125_AD006	Mus_musculus	mL4	Superficial	0.75398	0.02217	4.94	Excitatory	mL4	mL4
Pool_1260_AD002	Mus_musculus	mNdnf-1	Superficial	0.75142	0.0195	5.43	Inhibitory	mNdnf-12	mNdnf-12
Pool_1260_AD006	Mus_musculus	mL2/3	Superficial	0.72501	0.02299	6.59	Excitatory	mL2/3	mL2/3
Pool_1260_AD008	Mus_musculus	mDL-2	Deep	0.76004	0.02321	5.54	Excitatory	mDL-123	mDL-2
Pool_1260_AD010	Mus_musculus	mVip	Deep	0.78017	0.03653	5.6	Inhibitory	mVip	mVip
Pool_1261_AD002	Mus_musculus	mL4	Superficial	0.72934	0.02181	4.64	Excitatory	mL4	mL4
Pool_1261_AD006	Mus_musculus	mL4	Superficial	0.73921	0.01875	7.08	Excitatory	mL4	mL4
Pool_1261_AD008	Mus_musculus	mDL-2	Deep	0.74945	0.02282	6.99	Excitatory	mDL-123	mDL-2
Pool_1261_AD010	Mus_musculus	mL6-2	Deep	0.76827	0.02917	6.27	Excitatory	mL6-12	mL6-2
Pool_1262_AD002	Mus_musculus	mL4	Superficial	0.72617	0.01891	3.84	Excitatory	mL4	mL4
Pool_1262_AD006	Mus_musculus	mL4	Superficial	0.74878	0.02091	4.55	Excitatory	mL4	mL4
Pool_1262_AD008	Mus_musculus	mSst-1	Deep	0.78599	0.02914	4.79	Inhibitory	mSst-12	mSst-12
Pool_1262_AD010	Mus_musculus	mDL-2	Deep	0.75642	0.0225	5	Excitatory	mDL-123	mDL-2
Pool_1263_AD002	Mus_musculus	mNdnf-2	Superficial	0.73946	0.01994	3.87	Inhibitory	mNdnf-12	mNdnf-12
Pool_1263_AD006	Mus_musculus	mL2/3	Superficial	0.7439	0.02247	5.22	Excitatory	mL2/3	mL2/3
Pool_1263_AD008	Mus_musculus	mSst-2	Deep	0.79252	0.04591	4.53	Inhibitory	mSst-12	mSst-12
Pool_1263_AD010	Mus_musculus	mL6-2	Deep	0.75491	0.02182	4.91	Excitatory	mL6-12	mL6-2
Pool_1264_AD002	Mus_musculus	mVip	Superficial	0.766	0.02919	4.36	Inhibitory	mVip	mVip
Pool_1264_AD006	Mus_musculus	mL6-1	Superficial	0.81044	0.03047	6.17	Excitatory	mL6-12	mL6-1
Pool_1264_AD008	Mus_musculus	mL6-2	Deep	0.77562	0.02996	4.23	Excitatory	mL6-12	mL6-2
Pool_1264_AD010	Mus_musculus	mL5-1	Deep	0.73685	0.02534	4.59	Excitatory	mL5-12	mL5-1
Pool_1265_AD008	Mus_musculus	mDL-1	Deep	0.75531	0.02389	6.83	Excitatory	mDL-123	mDL-1
Pool_1265_AD010	Mus_musculus	mDL-1	Deep	0.74416	0.02304	7.61	Excitatory	mDL-123	mDL-1
Pool_1266_AD002	Mus_musculus	mL2/3	Superficial	0.7544	0.0216	5.56	Excitatory	mL2/3	mL2/3
Pool_1266_AD006	Mus_musculus	mL2/3	Superficial	0.71868	0.02243	3.97	Excitatory	mL2/3	mL2/3
Pool_1266_AD008	Mus_musculus	mL5-1	Deep	0.74463	0.0319	6.81	Excitatory	mL5-12	mL5-1
Pool_1266_AD010	Mus_musculus	mL6-2	Deep	0.73969	0.01939	7.57	Excitatory	mL6-12	mL6-2
Pool_1267_AD002	Mus_musculus	mPv	Superficial	0.77879	0.02277	6.64	Inhibitory	mPv	mPv
Pool_1267_AD006	Mus_musculus	mL2/3	Superficial	0.72254	0.02539	6.7	Excitatory	mL2/3	mL2/3
Pool_1267_AD008	Mus_musculus	mL6-2	Deep	0.74903	0.02112	6.23	Excitatory	mL6-12	mL6-2
Pool_1267_AD010	Mus_musculus	mPv	Deep	0.78808	0.03722	5.94	Inhibitory	mPv	mPv
Pool_1268_AD006	Mus_musculus	mVip	Superficial	0.78837	0.02374	8.37	Inhibitory	mVip	mVip
Pool_1268_AD008	Mus_musculus	mL6-2	Deep	0.75488	0.02385	7.26	Excitatory	mL6-12	mL6-2
Pool_1268_AD010	Mus_musculus	mDL-2	Deep	0.75029	0.02185	7.55	Excitatory	mDL-123	mDL-2
Pool_1269_AD002	Mus_musculus	mL2/3	Superficial	0.73314	0.02572	6.29	Excitatory	mL2/3	mL2/3
Pool_1269_AD006	Mus_musculus	mL5-2	Superficial	0.74755	0.03461	10.43	Excitatory	mL5-12	mL5-2
Pool_1269_AD008	Mus_musculus	mL6-2	Deep	0.77517	0.02921	7.09	Excitatory	mL6-12	mL6-2
Pool_1269_AD010	Mus_musculus	mL6-2	Deep	0.72552	0.01889	8.36	Excitatory	mL6-12	mL6-2
Pool_126_AD002	Mus_musculus	mL4	Superficial	0.73433	0.01798	3.12	Excitatory	mL4	mL4
Pool_126_AD006	Mus_musculus	mNdnf-2	Superficial	0.77599	0.02562	4.64	Inhibitory	mNdnf-12	mNdnf-12
Pool_1270_AD002	Mus_musculus	mL2/3	Superficial	0.71866	0.0211	5.94	Excitatory	mL2/3	mL2/3
Pool_1270_AD006	Mus_musculus	mL4	Superficial	0.73907	0.02502	7.61	Excitatory	mL4	mL4
Pool_1270_AD008	Mus_musculus	mDL-2	Deep	0.75367	0.02496	6.32	Excitatory	mDL-123	mDL-2
Pool_1270_AD010	Mus_musculus	mL6-2	Deep	0.76237	0.02579	4.52	Excitatory	mL6-12	mL6-2
Pool_1271_AD002	Mus_musculus	mL4	Superficial	0.72353	0.01833	4.48	Excitatory	mL4	mL4
Pool_1271_AD006	Mus_musculus	mL2/3	Superficial	0.72989	0.02294	4.07	Excitatory	mL2/3	mL2/3
Pool_1271_AD008	Mus_musculus	mL6-2	Deep	0.77618	0.02997	4.97	Excitatory	mL6-12	mL6-2
Pool_1271_AD010	Mus_musculus	mSst-2	Deep	0.79558	0.04886	5.98	Inhibitory	mSst-12	mSst-12
Pool_1272_AD002	Mus_musculus	mL4	Superficial	0.75254	0.02211	4.55	Excitatory	mL4	mL4
Pool_1272_AD006	Mus_musculus	mL4	Superficial	0.71913	0.0202	7.3	Excitatory	mL4	mL4
Pool_1272_AD008	Mus_musculus	mL6-2	Deep	0.76354	0.02737	5.67	Excitatory	mL6-12	mL6-2
Pool_1272_AD010	Mus_musculus	mL6-2	Deep	0.78746	0.02989	6.4	Excitatory	mL6-12	mL6-2
Pool_1273_AD002	Mus_musculus	mL2/3	Superficial	0.73023	0.02231	5.03	Excitatory	mL2/3	mL2/3
Pool_1273_AD006	Mus_musculus	mPv	Superficial	0.77347	0.03242	7.82	Inhibitory	mPv	mPv
Pool_1273_AD008	Mus_musculus	mL6-2	Deep	0.72644	0.01827	6.18	Excitatory	mL6-12	mL6-2
Pool_1273_AD010	Mus_musculus	mL2/3	Deep	0.74326	0.02714	7.83	Excitatory	mL2/3	mL2/3
Pool_1274_AD002	Mus_musculus	mL5-2	Superficial	0.74808	0.02877	6.56	Excitatory	mL5-12	mL5-2
Pool_1274_AD006	Mus_musculus	mL2/3	Superficial	0.74659	0.02083	7.45	Excitatory	mL2/3	mL2/3
Pool_1274_AD008	Mus_musculus	mDL-2	Deep	0.74319	0.02363	8.29	Excitatory	mDL-123	mDL-2
Pool_1274_AD010	Mus_musculus	mL6-2	Deep	0.74515	0.0277	6.1	Excitatory	mL6-12	mL6-2
Pool_1275_AD002	Mus_musculus	mDL-1	Superficial	0.74566	0.02766	6.09	Excitatory	mDL-123	mDL-1
Pool_1275_AD008	Mus_musculus	mL6-2	Deep	0.7519	0.023	7	Excitatory	mL6-12	mL6-2
Pool_1275_AD010	Mus_musculus	mDL-3	Deep	0.74497	0.02593	7.15	Excitatory	mDL-123	mDL-3
Pool_1276_AD002	Mus_musculus	mL2/3	Superficial	0.74104	0.02042	5.63	Excitatory	mL2/3	mL2/3
Pool_1276_AD006	Mus_musculus	mL2/3	Superficial	0.63931	0.02041	1.62	Excitatory	mL2/3	mL2/3
Pool_1276_AD008	Mus_musculus	mDL-2	Deep	0.75667	0.02503	7.35	Excitatory	mDL-123	mDL-2
Pool_1276_AD010	Mus_musculus	mL6-2	Deep	0.74746	0.02273	8.29	Excitatory	mL6-12	mL6-2
Pool_1277_AD002	Mus_musculus	mL2/3	Superficial	0.73049	0.02133	7.61	Excitatory	mL2/3	mL2/3
Pool_1277_AD006	Mus_musculus	mL4	Superficial	0.75085	0.0224	9.68	Excitatory	mL4	mL4
Pool_1277_AD008	Mus_musculus	mL6-2	Deep	0.7688	0.03196	5.16	Excitatory	mL6-12	mL6-2
Pool_1277_AD010	Mus_musculus	mL6-2	Deep	0.73218	0.02109	6.48	Excitatory	mL6-12	mL6-2
Pool_1278_AD002	Mus_musculus	mL4	Superficial	0.74015	0.01978	6.74	Excitatory	mL4	mL4
Pool_1278_AD006	Mus_musculus	mL4	Superficial	0.74634	0.0235	8.28	Excitatory	mL4	mL4
Pool_1278_AD008	Mus_musculus	mL6-2	Deep	0.77494	0.02926	6.7	Excitatory	mL6-12	mL6-2
Pool_1278_AD010	Mus_musculus	mNdnf-2	Deep	0.7239	0.01936	8.08	Inhibitory	mNdnf-12	mNdnf-12
Pool_1279_AD002	Mus_musculus	mL4	Superficial	0.74081	0.02038	6.62	Excitatory	mL4	mL4
Pool_1279_AD006	Mus_musculus	mL2/3	Superficial	0.7318	0.02254	7.62	Excitatory	mL2/3	mL2/3
Pool_1279_AD008	Mus_musculus	mSst-1	Deep	0.79271	0.03188	6.06	Inhibitory	mSst-12	mSst-12
Pool_1279_AD010	Mus_musculus	mL6-2	Deep	0.78049	0.02776	7.05	Excitatory	mL6-12	mL6-2
Pool_127_AD002	Mus_musculus	mL2/3	Superficial	0.73062	0.02702	2.54	Excitatory	mL2/3	mL2/3
Pool_127_AD006	Mus_musculus	mL5-1	Superficial	0.78251	0.02761	4.4	Excitatory	mL5-12	mL5-1
Pool_1280_AD002	Mus_musculus	mL2/3	Superficial	0.73751	0.02151	7.18	Excitatory	mL2/3	mL2/3
Pool_1280_AD006	Mus_musculus	mL2/3	Superficial	0.73407	0.02452	8.96	Excitatory	mL2/3	mL2/3
Pool_1280_AD008	Mus_musculus	mL6-2	Deep	0.73472	0.0199	6.24	Excitatory	mL6-12	mL6-2
Pool_1280_AD010	Mus_musculus	mL6-2	Deep	0.77411	0.02486	7.22	Excitatory	mL6-12	mL6-2
Pool_1281_AD008	Mus_musculus	mDL-2	Deep	0.74516	0.0223	7.04	Excitatory	mDL-123	mDL-2
Pool_1281_AD010	Mus_musculus	mL6-2	Deep	0.77772	0.0303	8.77	Excitatory	mL6-12	mL6-2
Pool_1282_AD002	Mus_musculus	mL4	Superficial	0.7371	0.02089	6.84	Excitatory	mL4	mL4
Pool_1282_AD006	Mus_musculus	mL2/3	Superficial	0.75404	0.02576	6.87	Excitatory	mL2/3	mL2/3
Pool_1282_AD008	Mus_musculus	mL6-2	Deep	0.73334	0.02049	7.22	Excitatory	mL6-12	mL6-2
Pool_1282_AD010	Mus_musculus	mL6-2	Deep	0.76759	0.03136	6.89	Excitatory	mL6-12	mL6-2
Pool_1283_AD002	Mus_musculus	mL4	Superficial	0.71369	0.01742	4.55	Excitatory	mL4	mL4
Pool_1283_AD006	Mus_musculus	mL2/3	Superficial	0.7432	0.0238	6.88	Excitatory	mL2/3	mL2/3
Pool_1283_AD008	Mus_musculus	mDL-2	Deep	0.75648	0.02513	6.71	Excitatory	mDL-123	mDL-2
Pool_1283_AD010	Mus_musculus	mPv	Deep	0.78229	0.03679	7.17	Inhibitory	mPv	mPv
Pool_1284_AD006	Mus_musculus	mL2/3	Superficial	0.74301	0.019	10.19	Excitatory	mL2/3	mL2/3
Pool_1284_AD008	Mus_musculus	mSst-2	Deep	0.80191	0.04228	7.81	Inhibitory	mSst-12	mSst-12
Pool_1284_AD010	Mus_musculus	mL6-1	Deep	0.80601	0.03163	9.28	Excitatory	mL6-12	mL6-1
Pool_1285_AD002	Mus_musculus	mL6-1	Superficial	0.77781	0.02709	3.71	Excitatory	mL6-12	mL6-1
Pool_1285_AD008	Mus_musculus	mL6-2	Deep	0.73542	0.02056	8.77	Excitatory	mL6-12	mL6-2
Pool_1285_AD010	Mus_musculus	mL6-2	Deep	0.77763	0.03043	8.76	Excitatory	mL6-12	mL6-2
Pool_1286_AD002	Mus_musculus	mL4	Superficial	0.72503	0.01589	6.52	Excitatory	mL4	mL4
Pool_1286_AD006	Mus_musculus	mL2/3	Superficial	0.74402	0.02288	8.69	Excitatory	mL2/3	mL2/3
Pool_1286_AD008	Mus_musculus	mL6-2	Deep	0.7595	0.02813	7.5	Excitatory	mL6-12	mL6-2
Pool_1286_AD010	Mus_musculus	mDL-2	Deep	0.73496	0.02405	8.28	Excitatory	mDL-123	mDL-2
Pool_1287_AD002	Mus_musculus	mL4	Superficial	0.75504	0.02179	5.63	Excitatory	mL4	mL4
Pool_1287_AD006	Mus_musculus	mL4	Superficial	0.74928	0.02029	6.69	Excitatory	mL4	mL4
Pool_1287_AD008	Mus_musculus	mL5-1	Deep	0.75365	0.02167	5.28	Excitatory	mL5-12	mL5-1
Pool_1287_AD010	Mus_musculus	mL6-2	Deep	0.74527	0.02331	7.04	Excitatory	mL6-12	mL6-2
Pool_1288_AD002	Mus_musculus	mL2/3	Superficial	0.72579	0.02031	6.4	Excitatory	mL2/3	mL2/3
Pool_1288_AD006	Mus_musculus	mL4	Superficial	0.74234	0.02258	7.45	Excitatory	mL4	mL4
Pool_1288_AD008	Mus_musculus	mL6-2	Deep	0.78497	0.03105	5.71	Excitatory	mL6-12	mL6-2
Pool_1288_AD010	Mus_musculus	mL6-1	Deep	0.79129	0.02667	7.17	Excitatory	mL6-12	mL6-1
Pool_1289_AD002	Mus_musculus	mL2/3	Superficial	0.71297	0.02228	4.2	Excitatory	mL2/3	mL2/3
Pool_1289_AD006	Mus_musculus	mL4	Superficial	0.72179	0.01882	6.74	Excitatory	mL4	mL4
Pool_1289_AD008	Mus_musculus	mL6-2	Deep	0.74144	0.02193	5.07	Excitatory	mL6-12	mL6-2
Pool_1289_AD010	Mus_musculus	mDL-1	Deep	0.75363	0.02873	6.51	Excitatory	mDL-123	mDL-1
Pool_128_AD002	Mus_musculus	mVip	Superficial	0.75496	0.02726	2.94	Inhibitory	mVip	mVip
Pool_128_AD006	Mus_musculus	mL2/3	Superficial	0.74626	0.02402	4.92	Excitatory	mL2/3	mL2/3
Pool_1290_AD006	Mus_musculus	mL2/3	Superficial	0.735	0.02796	6.28	Excitatory	mL2/3	mL2/3
Pool_1290_AD008	Mus_musculus	mL6-2	Deep	0.77243	0.02933	6.09	Excitatory	mL6-12	mL6-2
Pool_1290_AD010	Mus_musculus	mL6-2	Deep	0.76705	0.02902	5.75	Excitatory	mL6-12	mL6-2
Pool_1291_AD006	Mus_musculus	mL2/3	Superficial	0.7266	0.02363	7.35	Excitatory	mL2/3	mL2/3
Pool_1291_AD008	Mus_musculus	mL5-2	Deep	0.74629	0.03686	5.54	Excitatory	mL5-12	mL5-2
Pool_1291_AD010	Mus_musculus	mL6-2	Deep	0.7546	0.02327	6.72	Excitatory	mL6-12	mL6-2
Pool_1292_AD002	Mus_musculus	mL5-1	Superficial	0.74206	0.02492	5.61	Excitatory	mL5-12	mL5-1
Pool_1292_AD006	Mus_musculus	mL2/3	Superficial	0.7399	0.02325	6.07	Excitatory	mL2/3	mL2/3
Pool_1292_AD008	Mus_musculus	mDL-2	Deep	0.75504	0.02583	5.75	Excitatory	mDL-123	mDL-2
Pool_1292_AD010	Mus_musculus	mL6-2	Deep	0.7637	0.02491	6.39	Excitatory	mL6-12	mL6-2
Pool_1293_AD002	Mus_musculus	mNdnf-2	Superficial	0.72963	0.01686	5.84	Inhibitory	mNdnf-12	mNdnf-12
Pool_1293_AD006	Mus_musculus	mL4	Superficial	0.73924	0.01738	7.99	Excitatory	mL4	mL4
Pool_1293_AD008	Mus_musculus	mL5-1	Deep	0.74435	0.02709	6.76	Excitatory	mL5-12	mL5-1
Pool_1293_AD010	Mus_musculus	mL6-2	Deep	0.74443	0.02079	5.77	Excitatory	mL6-12	mL6-2
Pool_1294_AD002	Mus_musculus	mDL-2	Superficial	0.73841	0.02664	5.78	Excitatory	mDL-123	mDL-2
Pool_1294_AD006	Mus_musculus	mNdnf-2	Superficial	0.73907	0.01794	7.26	Inhibitory	mNdnf-12	mNdnf-12
Pool_1294_AD008	Mus_musculus	mL6-2	Deep	0.739	0.02503	5.73	Excitatory	mL6-12	mL6-2
Pool_1294_AD010	Mus_musculus	mL6-2	Deep	0.77477	0.02624	6.87	Excitatory	mL6-12	mL6-2
Pool_1295_AD002	Mus_musculus	mL4	Superficial	0.73311	0.01764	4.48	Excitatory	mL4	mL4
Pool_1295_AD006	Mus_musculus	mVip	Superficial	0.76473	0.02547	6.83	Inhibitory	mVip	mVip
Pool_1295_AD008	Mus_musculus	mL6-2	Deep	0.75203	0.02408	6.14	Excitatory	mL6-12	mL6-2
Pool_1295_AD010	Mus_musculus	mDL-2	Deep	0.76382	0.03032	6.33	Excitatory	mDL-123	mDL-2
Pool_1296_AD002	Mus_musculus	mNdnf-2	Superficial	0.71536	0.01744	5.95	Inhibitory	mNdnf-12	mNdnf-12
Pool_1296_AD006	Mus_musculus	mL5-1	Superficial	0.76431	0.03	7.31	Excitatory	mL5-12	mL5-1
Pool_1296_AD008	Mus_musculus	mL6-2	Deep	0.77279	0.02788	5.95	Excitatory	mL6-12	mL6-2
Pool_1296_AD010	Mus_musculus	mDL-1	Deep	0.75096	0.02422	6.14	Excitatory	mDL-123	mDL-1
Pool_12_AD002	Mus_musculus	mL2/3	Superficial	0.727	0.02162	4.23	Excitatory	mL2/3	mL2/3
Pool_12_AD006	Mus_musculus	mL2/3	Superficial	0.73439	0.02561	4.73	Excitatory	mL2/3	mL2/3
Pool_130_AD002	Mus_musculus	mL5-1	Superficial	0.73532	0.02842	3.59	Excitatory	mL5-12	mL5-1
Pool_130_AD006	Mus_musculus	mL5-1	Superficial	0.72952	0.02405	6.02	Excitatory	mL5-12	mL5-1
Pool_131_AD002	Mus_musculus	mL4	Superficial	0.73505	0.02027	4.96	Excitatory	mL4	mL4
Pool_131_AD006	Mus_musculus	mL2/3	Superficial	0.73952	0.0223	6.57	Excitatory	mL2/3	mL2/3
Pool_132_AD002	Mus_musculus	mSst-1	Superficial	0.78948	0.02545	4.02	Inhibitory	mSst-12	mSst-12
Pool_132_AD006	Mus_musculus	mL5-1	Superficial	0.74381	0.02537	6.53	Excitatory	mL5-12	mL5-1
Pool_133_AD002	Mus_musculus	mL4	Superficial	0.73586	0.01856	5.56	Excitatory	mL4	mL4
Pool_133_AD006	Mus_musculus	mL2/3	Superficial	0.73102	0.02201	5.42	Excitatory	mL2/3	mL2/3
Pool_134_AD002	Mus_musculus	mL5-1	Superficial	0.75487	0.02504	5.27	Excitatory	mL5-12	mL5-1
Pool_134_AD006	Mus_musculus	mL2/3	Superficial	0.74336	0.02242	5.83	Excitatory	mL2/3	mL2/3
Pool_135_AD002	Mus_musculus	mL2/3	Superficial	0.73015	0.02057	4.07	Excitatory	mL2/3	mL2/3
Pool_135_AD006	Mus_musculus	mL4	Superficial	0.74252	0.0201	4.51	Excitatory	mL4	mL4
Pool_136_AD002	Mus_musculus	mL2/3	Superficial	0.74443	0.0221	4.9	Excitatory	mL2/3	mL2/3
Pool_136_AD006	Mus_musculus	mL5-1	Superficial	0.76016	0.02283	6.82	Excitatory	mL5-12	mL5-1
Pool_137_AD006	Mus_musculus	mL2/3	Superficial	0.73735	0.02097	6.22	Excitatory	mL2/3	mL2/3
Pool_138_AD002	Mus_musculus	mL2/3	Superficial	0.72131	0.02265	3.15	Excitatory	mL2/3	mL2/3
Pool_139_AD002	Mus_musculus	mL5-1	Superficial	0.7344	0.02372	3.99	Excitatory	mL5-12	mL5-1
Pool_139_AD006	Mus_musculus	mL2/3	Superficial	0.73618	0.02094	7.03	Excitatory	mL2/3	mL2/3
Pool_13_AD002	Mus_musculus	mL4	Superficial	0.72634	0.02701	4.87	Excitatory	mL4	mL4
Pool_13_AD006	Mus_musculus	mL2/3	Superficial	0.73024	0.02408	6.06	Excitatory	mL2/3	mL2/3
Pool_140_AD002	Mus_musculus	mL5-1	Superficial	0.7643	0.02727	3.78	Excitatory	mL5-12	mL5-1
Pool_140_AD006	Mus_musculus	mL2/3	Superficial	0.75409	0.02084	5.18	Excitatory	mL2/3	mL2/3
Pool_141_AD002	Mus_musculus	mNdnf-1	Superficial	0.72948	0.01735	3.43	Inhibitory	mNdnf-12	mNdnf-12
Pool_141_AD006	Mus_musculus	mNdnf-2	Superficial	0.73037	0.01745	5.9	Inhibitory	mNdnf-12	mNdnf-12
Pool_142_AD002	Mus_musculus	mL2/3	Superficial	0.75366	0.02043	2.86	Excitatory	mL2/3	mL2/3
Pool_142_AD006	Mus_musculus	mL2/3	Superficial	0.71768	0.02574	4.27	Excitatory	mL2/3	mL2/3
Pool_143_AD002	Mus_musculus	mL2/3	Superficial	0.72687	0.02157	1.86	Excitatory	mL2/3	mL2/3
Pool_143_AD006	Mus_musculus	mNdnf-2	Superficial	0.73018	0.01126	9.88	Inhibitory	mNdnf-12	mNdnf-12
Pool_144_AD002	Mus_musculus	mL4	Superficial	0.73699	0.01813	3.55	Excitatory	mL4	mL4
Pool_144_AD006	Mus_musculus	mL2/3	Superficial	0.75997	0.01986	4.74	Excitatory	mL2/3	mL2/3
Pool_145_AD002	Mus_musculus	mL2/3	Superficial	0.7193	0.02135	2.21	Excitatory	mL2/3	mL2/3
Pool_145_AD006	Mus_musculus	mL2/3	Superficial	0.73174	0.02324	7.97	Excitatory	mL2/3	mL2/3
Pool_146_AD002	Mus_musculus	mL4	Superficial	0.71073	0.01589	3.14	Excitatory	mL4	mL4
Pool_146_AD006	Mus_musculus	mL4	Superficial	0.75164	0.01981	5.47	Excitatory	mL4	mL4
Pool_147_AD002	Mus_musculus	mL2/3	Superficial	0.74418	0.02166	3.89	Excitatory	mL2/3	mL2/3
Pool_1489_AD006	Mus_musculus	mL4	Middle	0.71899	0.01954	1.62	Excitatory	mL4	mL4
Pool_1489_AD010	Mus_musculus	mL6-1	Middle	0.77568	0.02673	1.93	Excitatory	mL6-12	mL6-1
Pool_148_AD006	Mus_musculus	mL2/3	Superficial	0.73363	0.02568	6.22	Excitatory	mL2/3	mL2/3
Pool_1490_AD006	Mus_musculus	mL5-2	Middle	0.73635	0.03568	2.12	Excitatory	mL5-12	mL5-2
Pool_1490_AD008	Mus_musculus	mL5-1	Middle	0.72788	0.0271	2.02	Excitatory	mL5-12	mL5-1
Pool_1490_AD010	Mus_musculus	mL6-2	Middle	0.7312	0.02518	2.21	Excitatory	mL6-12	mL6-2
Pool_1492_AD008	Mus_musculus	mL6-2	Middle	0.74574	0.02408	1.55	Excitatory	mL6-12	mL6-2
Pool_1492_AD010	Mus_musculus	mDL-2	Middle	0.72513	0.02828	1.59	Excitatory	mDL-123	mDL-2
Pool_1493_AD002	Mus_musculus	mL4	Middle	0.73692	0.0251	1.96	Excitatory	mL4	mL4
Pool_1493_AD006	Mus_musculus	mL5-2	Middle	0.75179	0.03575	2.67	Excitatory	mL5-12	mL5-2
Pool_1493_AD008	Mus_musculus	mPv	Middle	0.76059	0.03467	2.93	Inhibitory	mPv	mPv
Pool_1493_AD010	Mus_musculus	mL6-2	Middle	0.77195	0.03606	2.91	Excitatory	mL6-12	mL6-2
Pool_1494_AD006	Mus_musculus	mL6-2	Middle	0.75374	0.02515	1.98	Excitatory	mL6-12	mL6-2
Pool_1494_AD008	Mus_musculus	mL2/3	Middle	0.7199	0.02302	1.65	Excitatory	mL2/3	mL2/3
Pool_1494_AD010	Mus_musculus	mDL-2	Middle	0.75745	0.03109	2.02	Excitatory	mDL-123	mDL-2
Pool_1495_AD008	Mus_musculus	mL4	Middle	0.72167	0.02024	1.77	Excitatory	mL4	mL4
Pool_1495_AD010	Mus_musculus	mL5-2	Middle	0.72756	0.03477	1.59	Excitatory	mL5-12	mL5-2
Pool_1496_AD006	Mus_musculus	mL4	Middle	0.72916	0.02238	2.02	Excitatory	mL4	mL4
Pool_1496_AD008	Mus_musculus	mL2/3	Middle	0.7293	0.02436	2.24	Excitatory	mL2/3	mL2/3
Pool_1496_AD010	Mus_musculus	mL6-2	Middle	0.72624	0.02038	1.71	Excitatory	mL6-12	mL6-2
Pool_1497_AD006	Mus_musculus	mPv	Middle	0.76748	0.03783	1.61	Inhibitory	mPv	mPv
Pool_1497_AD008	Mus_musculus	mPv	Middle	0.76494	0.03355	1.76	Inhibitory	mPv	mPv
Pool_1498_AD002	Mus_musculus	mSst-2	Middle	0.76565	0.03671	1.64	Inhibitory	mSst-12	mSst-12
Pool_1498_AD006	Mus_musculus	mL4	Middle	0.73074	0.02229	3.07	Excitatory	mL4	mL4
Pool_1498_AD008	Mus_musculus	mL6-2	Middle	0.75059	0.02677	3.21	Excitatory	mL6-12	mL6-2
Pool_1498_AD010	Mus_musculus	mDL-1	Middle	0.72956	0.02512	3.22	Excitatory	mDL-123	mDL-1
Pool_1499_AD006	Mus_musculus	mL5-1	Middle	0.75473	0.03144	1.63	Excitatory	mL5-12	mL5-1
Pool_1499_AD008	Mus_musculus	mL6-2	Middle	0.74756	0.02555	1.97	Excitatory	mL6-12	mL6-2
Pool_1499_AD010	Mus_musculus	mL5-1	Middle	0.71705	0.02407	2.01	Excitatory	mL5-12	mL5-1
Pool_149_AD002	Mus_musculus	mL2/3	Superficial	0.71118	0.02234	4.53	Excitatory	mL2/3	mL2/3
Pool_149_AD006	Mus_musculus	mL4	Superficial	0.75276	0.02252	5.93	Excitatory	mL4	mL4
Pool_14_AD002	Mus_musculus	mL4	Superficial	0.71902	0.01762	4.23	Excitatory	mL4	mL4
Pool_14_AD006	Mus_musculus	mL2/3	Superficial	0.72679	0.02173	5.61	Excitatory	mL2/3	mL2/3
Pool_1500_AD002	Mus_musculus	mL5-2	Middle	0.75091	0.02984	1.63	Excitatory	mL5-12	mL5-2
Pool_1500_AD006	Mus_musculus	mL5-2	Middle	0.73134	0.02718	2.07	Excitatory	mL5-12	mL5-2
Pool_1500_AD008	Mus_musculus	mL5-1	Middle	0.74446	0.02458	2.49	Excitatory	mL5-12	mL5-1
Pool_1500_AD010	Mus_musculus	mDL-2	Middle	0.7386	0.02598	2.3	Excitatory	mDL-123	mDL-2
Pool_1501_AD002	Mus_musculus	mDL-2	Middle	0.72093	0.02602	2.75	Excitatory	mDL-123	mDL-2
Pool_1501_AD006	Mus_musculus	mDL-1	Middle	0.75787	0.02756	4.5	Excitatory	mDL-123	mDL-1
Pool_1501_AD008	Mus_musculus	mL5-2	Middle	0.73698	0.03323	4.46	Excitatory	mL5-12	mL5-2
Pool_1501_AD010	Mus_musculus	mSst-1	Middle	0.77361	0.03539	4.47	Inhibitory	mSst-12	mSst-12
Pool_1502_AD002	Mus_musculus	mDL-2	Middle	0.72825	0.02503	1.95	Excitatory	mDL-123	mDL-2
Pool_1502_AD006	Mus_musculus	mL5-1	Middle	0.72528	0.02266	3.04	Excitatory	mL5-12	mL5-1
Pool_1502_AD008	Mus_musculus	mL5-1	Middle	0.72359	0.02362	3.29	Excitatory	mL5-12	mL5-1
Pool_1502_AD010	Mus_musculus	mL5-1	Middle	0.74258	0.02996	3.53	Excitatory	mL5-12	mL5-1
Pool_1503_AD002	Mus_musculus	mL6-2	Middle	0.7315	0.02583	2.04	Excitatory	mL6-12	mL6-2
Pool_1503_AD006	Mus_musculus	mL4	Middle	0.7281	0.02148	2.99	Excitatory	mL4	mL4
Pool_1503_AD008	Mus_musculus	mL6-2	Middle	0.76505	0.02952	3.47	Excitatory	mL6-12	mL6-2
Pool_1503_AD010	Mus_musculus	mL5-1	Middle	0.7391	0.02937	3.19	Excitatory	mL5-12	mL5-1
Pool_1504_AD002	Mus_musculus	mL4	Middle	0.71803	0.02239	2.94	Excitatory	mL4	mL4
Pool_1504_AD006	Mus_musculus	mL4	Middle	0.72919	0.02207	4.41	Excitatory	mL4	mL4
Pool_1504_AD008	Mus_musculus	mL6-2	Middle	0.739	0.02827	4.88	Excitatory	mL6-12	mL6-2
Pool_1504_AD010	Mus_musculus	mSst-1	Middle	0.76744	0.02408	4.72	Inhibitory	mSst-12	mSst-12
Pool_1506_AD002	Mus_musculus	mL6-1	Middle	0.76886	0.02891	2.54	Excitatory	mL6-12	mL6-1
Pool_1506_AD006	Mus_musculus	mDL-2	Middle	0.73877	0.02585	3.11	Excitatory	mDL-123	mDL-2
Pool_1506_AD008	Mus_musculus	mSst-1	Middle	0.76354	0.03605	3.33	Inhibitory	mSst-12	mSst-12
Pool_1506_AD010	Mus_musculus	mDL-2	Middle	0.67064	0.02178	1.52	Excitatory	mDL-123	mDL-2
Pool_1508_AD002	Mus_musculus	mL4	Middle	0.70233	0.02072	2.25	Excitatory	mL4	mL4
Pool_1508_AD006	Mus_musculus	mL6-2	Middle	0.72663	0.021	2.83	Excitatory	mL6-12	mL6-2
Pool_1508_AD008	Mus_musculus	mPv	Middle	0.75773	0.03509	3.08	Inhibitory	mPv	mPv
Pool_1508_AD010	Mus_musculus	mL5-1	Middle	0.71942	0.02546	2.67	Excitatory	mL5-12	mL5-1
Pool_1509_AD002	Mus_musculus	mL5-1	Middle	0.71696	0.02404	4.24	Excitatory	mL5-12	mL5-1
Pool_1509_AD006	Mus_musculus	mL4	Middle	0.73249	0.0199	5.31	Excitatory	mL4	mL4
Pool_1509_AD010	Mus_musculus	mL6-2	Middle	0.75283	0.02832	5.45	Excitatory	mL6-12	mL6-2
Pool_150_AD002	Mus_musculus	mPv	Superficial	0.772	0.02706	3.76	Inhibitory	mPv	mPv
Pool_150_AD006	Mus_musculus	mPv	Superficial	0.78086	0.03078	6.81	Inhibitory	mPv	mPv
Pool_1510_AD006	Mus_musculus	mL4	Middle	0.73183	0.02139	1.66	Excitatory	mL4	mL4
Pool_1510_AD008	Mus_musculus	mDL-2	Middle	0.73588	0.02605	1.78	Excitatory	mDL-123	mDL-2
Pool_1511_AD002	Mus_musculus	mPv	Middle	0.75951	0.03619	1.73	Inhibitory	mPv	mPv
Pool_1511_AD006	Mus_musculus	mL5-2	Middle	0.73772	0.03317	2.27	Excitatory	mL5-12	mL5-2
Pool_1511_AD008	Mus_musculus	mL5-1	Middle	0.74066	0.02515	2.6	Excitatory	mL5-12	mL5-1
Pool_1511_AD010	Mus_musculus	mL4	Middle	0.70447	0.01796	2.72	Excitatory	mL4	mL4
Pool_1512_AD002	Mus_musculus	mL5-1	Middle	0.7373	0.02404	2.02	Excitatory	mL5-12	mL5-1
Pool_1512_AD006	Mus_musculus	mDL-1	Middle	0.73501	0.02706	2.79	Excitatory	mDL-123	mDL-1
Pool_1512_AD008	Mus_musculus	mPv	Middle	0.74619	0.03435	2.87	Inhibitory	mPv	mPv
Pool_1512_AD010	Mus_musculus	mL6-1	Middle	0.77038	0.02658	2.73	Excitatory	mL6-12	mL6-1
Pool_1514_AD006	Mus_musculus	mL4	Middle	0.74948	0.02552	1.58	Excitatory	mL4	mL4
Pool_1514_AD008	Mus_musculus	mL4	Middle	0.71688	0.02214	1.68	Excitatory	mL4	mL4
Pool_1517_AD006	Mus_musculus	mL4	Middle	0.73165	0.01959	2.44	Excitatory	mL4	mL4
Pool_1517_AD008	Mus_musculus	mDL-2	Middle	0.73783	0.02645	2.63	Excitatory	mDL-123	mDL-2
Pool_1517_AD010	Mus_musculus	mL4	Middle	0.71139	0.02104	2.48	Excitatory	mL4	mL4
Pool_1518_AD006	Mus_musculus	mVip	Middle	0.75249	0.0193	1.76	Inhibitory	mVip	mVip
Pool_1519_AD008	Mus_musculus	mL4	Middle	0.72069	0.01797	1.55	Excitatory	mL4	mL4
Pool_151_AD002	Mus_musculus	mL2/3	Superficial	0.72899	0.02023	4.49	Excitatory	mL2/3	mL2/3
Pool_151_AD006	Mus_musculus	mL2/3	Superficial	0.73135	0.02206	5.83	Excitatory	mL2/3	mL2/3
Pool_1521_AD006	Mus_musculus	mL5-1	Middle	0.75081	0.03014	2.43	Excitatory	mL5-12	mL5-1
Pool_1521_AD008	Mus_musculus	mL2/3	Middle	0.708	0.02174	3.01	Excitatory	mL2/3	mL2/3
Pool_1521_AD010	Mus_musculus	mDL-1	Middle	0.71988	0.02666	2.12	Excitatory	mDL-123	mDL-1
Pool_1522_AD002	Mus_musculus	mL4	Middle	0.71007	0.02278	1.78	Excitatory	mL4	mL4
Pool_1522_AD006	Mus_musculus	mL5-2	Middle	0.72383	0.03017	2.87	Excitatory	mL5-12	mL5-2
Pool_1522_AD008	Mus_musculus	mDL-1	Middle	0.74287	0.02571	3.21	Excitatory	mDL-123	mDL-1
Pool_1522_AD010	Mus_musculus	mL6-2	Middle	0.71995	0.02142	2.94	Excitatory	mL6-12	mL6-2
Pool_1523_AD006	Mus_musculus	mL4	Middle	0.73502	0.02099	2.17	Excitatory	mL4	mL4
Pool_1523_AD008	Mus_musculus	mDL-1	Middle	0.74574	0.02859	2.19	Excitatory	mDL-123	mDL-1
Pool_1523_AD010	Mus_musculus	mL5-1	Middle	0.74094	0.03076	2.05	Excitatory	mL5-12	mL5-1
Pool_1524_AD002	Mus_musculus	mL4	Middle	0.71842	0.02295	1.81	Excitatory	mL4	mL4
Pool_1524_AD006	Mus_musculus	mL6-2	Middle	0.76992	0.03125	2.95	Excitatory	mL6-12	mL6-2
Pool_1524_AD008	Mus_musculus	mL5-1	Middle	0.74097	0.02656	3.27	Excitatory	mL5-12	mL5-1
Pool_1524_AD010	Mus_musculus	mDL-1	Middle	0.72219	0.02335	2.5	Excitatory	mDL-123	mDL-1
Pool_1525_AD002	Mus_musculus	mL5-2	Middle	0.72161	0.0342	3.22	Excitatory	mL5-12	mL5-2
Pool_1525_AD006	Mus_musculus	mL4	Middle	0.70743	0.01659	5.03	Excitatory	mL4	mL4
Pool_1525_AD008	Mus_musculus	mL2/3	Middle	0.74913	0.03044	5.35	Excitatory	mL2/3	mL2/3
Pool_1525_AD010	Mus_musculus	mL6-2	Middle	0.73237	0.02354	5.33	Excitatory	mL6-12	mL6-2
Pool_1526_AD002	Mus_musculus	mDL-2	Middle	0.73334	0.02144	5.23	Excitatory	mDL-123	mDL-2
Pool_1526_AD006	Mus_musculus	mL4	Middle	0.71392	0.01762	6.66	Excitatory	mL4	mL4
Pool_1526_AD008	Mus_musculus	mL5-1	Middle	0.75	0.02682	8.09	Excitatory	mL5-12	mL5-1
Pool_1526_AD010	Mus_musculus	mL6-2	Middle	0.75211	0.02395	6.13	Excitatory	mL6-12	mL6-2
Pool_1527_AD002	Mus_musculus	mL4	Middle	0.70983	0.01958	2.26	Excitatory	mL4	mL4
Pool_1527_AD006	Mus_musculus	mL5-2	Middle	0.75179	0.02935	3.11	Excitatory	mL5-12	mL5-2
Pool_1527_AD008	Mus_musculus	mSst-1	Middle	0.77912	0.04111	3.84	Inhibitory	mSst-12	mSst-12
Pool_1527_AD010	Mus_musculus	mNdnf-2	Middle	0.73209	0.02107	2.89	Inhibitory	mNdnf-12	mNdnf-12
Pool_1528_AD002	Mus_musculus	mL4	Middle	0.70876	0.02011	2.24	Excitatory	mL4	mL4
Pool_1528_AD006	Mus_musculus	mL4	Middle	0.72181	0.02327	2.96	Excitatory	mL4	mL4
Pool_1528_AD008	Mus_musculus	mSst-1	Middle	0.7665	0.03332	4.27	Inhibitory	mSst-12	mSst-12
Pool_1528_AD010	Mus_musculus	mDL-2	Middle	0.72503	0.02856	3.11	Excitatory	mDL-123	mDL-2
Pool_152_AD002	Mus_musculus	mL2/3	Superficial	0.71563	0.02282	4.54	Excitatory	mL2/3	mL2/3
Pool_152_AD006	Mus_musculus	mL2/3	Superficial	0.72948	0.02219	6.58	Excitatory	mL2/3	mL2/3
Pool_1530_AD006	Mus_musculus	mL4	Middle	0.73988	0.02362	1.61	Excitatory	mL4	mL4
Pool_1530_AD008	Mus_musculus	mDL-2	Middle	0.73411	0.02616	1.95	Excitatory	mDL-123	mDL-2
Pool_1530_AD010	Mus_musculus	mL4	Middle	0.70496	0.01906	1.61	Excitatory	mL4	mL4
Pool_1532_AD006	Mus_musculus	mVip	Middle	0.77951	0.03206	1.64	Inhibitory	mVip	mVip
Pool_1532_AD008	Mus_musculus	mL6-1	Middle	0.75981	0.02346	1.95	Excitatory	mL6-12	mL6-1
Pool_1532_AD010	Mus_musculus	mDL-2	Middle	0.73544	0.02424	1.74	Excitatory	mDL-123	mDL-2
Pool_1533_AD002	Mus_musculus	mSst-1	Middle	0.76139	0.02646	2.32	Inhibitory	mSst-12	mSst-12
Pool_1533_AD006	Mus_musculus	mL5-2	Middle	0.73893	0.03105	3.18	Excitatory	mL5-12	mL5-2
Pool_1533_AD008	Mus_musculus	mL4	Middle	0.71284	0.01912	3.33	Excitatory	mL4	mL4
Pool_1533_AD010	Mus_musculus	mL6-2	Middle	0.7562	0.02736	3.84	Excitatory	mL6-12	mL6-2
Pool_1535_AD008	Mus_musculus	mL6-2	Middle	0.75703	0.0268	2.11	Excitatory	mL6-12	mL6-2
Pool_1535_AD010	Mus_musculus	mL5-1	Middle	0.73889	0.03175	1.97	Excitatory	mL5-12	mL5-1
Pool_1536_AD006	Mus_musculus	mL5-1	Middle	0.75659	0.03232	1.98	Excitatory	mL5-12	mL5-1
Pool_1536_AD008	Mus_musculus	mPv	Middle	0.75293	0.03353	2.68	Inhibitory	mPv	mPv
Pool_1536_AD010	Mus_musculus	mVip	Middle	0.7727	0.03184	2.7	Inhibitory	mVip	mVip
Pool_1538_AD006	Mus_musculus	mL5-1	Middle	0.74609	0.02864	1.59	Excitatory	mL5-12	mL5-1
Pool_1538_AD008	Mus_musculus	mL4	Middle	0.70495	0.0203	1.59	Excitatory	mL4	mL4
Pool_1538_AD010	Mus_musculus	mDL-2	Middle	0.72311	0.0305	1.61	Excitatory	mDL-123	mDL-2
Pool_153_AD002	Mus_musculus	mL2/3	Superficial	0.74544	0.02448	3.31	Excitatory	mL2/3	mL2/3
Pool_153_AD006	Mus_musculus	mL5-2	Superficial	0.79373	0.02921	4.78	Excitatory	mL5-12	mL5-2
Pool_1540_AD006	Mus_musculus	mDL-1	Middle	0.73984	0.02351	2.1	Excitatory	mDL-123	mDL-1
Pool_1540_AD008	Mus_musculus	mDL-2	Middle	0.73194	0.02441	2.06	Excitatory	mDL-123	mDL-2
Pool_1540_AD010	Mus_musculus	mPv	Middle	0.75318	0.03103	1.69	Inhibitory	mPv	mPv
Pool_1541_AD006	Mus_musculus	mL4	Middle	0.71461	0.0173	3.83	Excitatory	mL4	mL4
Pool_1541_AD008	Mus_musculus	mL6-1	Middle	0.77851	0.02766	4.13	Excitatory	mL6-12	mL6-1
Pool_1541_AD010	Mus_musculus	mL2/3	Middle	0.74726	0.02726	3.88	Excitatory	mL2/3	mL2/3
Pool_1542_AD006	Mus_musculus	mL6-2	Middle	0.74636	0.02474	1.81	Excitatory	mL6-12	mL6-2
Pool_1542_AD008	Mus_musculus	mL4	Middle	0.70551	0.02004	2.19	Excitatory	mL4	mL4
Pool_1542_AD010	Mus_musculus	mNdnf-2	Middle	0.7049	0.02297	1.94	Inhibitory	mNdnf-12	mNdnf-12
Pool_1543_AD006	Mus_musculus	mL5-2	Middle	0.74178	0.03611	2.07	Excitatory	mL5-12	mL5-2
Pool_1543_AD008	Mus_musculus	mL5-1	Middle	0.75377	0.02883	2.41	Excitatory	mL5-12	mL5-1
Pool_1543_AD010	Mus_musculus	mL4	Middle	0.74343	0.02423	2.21	Excitatory	mL4	mL4
Pool_1544_AD002	Mus_musculus	mL4	Middle	0.74336	0.02508	1.89	Excitatory	mL4	mL4
Pool_1544_AD006	Mus_musculus	mDL-2	Middle	0.73439	0.02617	1.91	Excitatory	mDL-123	mDL-2
Pool_1544_AD008	Mus_musculus	mL6-2	Middle	0.7364	0.02242	2.42	Excitatory	mL6-12	mL6-2
Pool_1544_AD010	Mus_musculus	mL6-2	Middle	0.71585	0.02177	2.54	Excitatory	mL6-12	mL6-2
Pool_1546_AD006	Mus_musculus	mPv	Middle	0.76996	0.03615	1.73	Inhibitory	mPv	mPv
Pool_1546_AD008	Mus_musculus	mL5-1	Middle	0.74342	0.02399	1.74	Excitatory	mL5-12	mL5-1
Pool_1546_AD010	Mus_musculus	mNdnf-2	Middle	0.71372	0.02209	1.59	Inhibitory	mNdnf-12	mNdnf-12
Pool_1549_AD002	Mus_musculus	mL6-2	Middle	0.72288	0.02346	1.68	Excitatory	mL6-12	mL6-2
Pool_1549_AD006	Mus_musculus	mNdnf-2	Middle	0.7261	0.01851	2.49	Inhibitory	mNdnf-12	mNdnf-12
Pool_1549_AD008	Mus_musculus	mL4	Middle	0.71516	0.02002	2.53	Excitatory	mL4	mL4
Pool_1549_AD010	Mus_musculus	mNdnf-2	Middle	0.7415	0.02621	2.39	Inhibitory	mNdnf-12	mNdnf-12
Pool_154_AD002	Mus_musculus	mL5-1	Superficial	0.76887	0.02822	3.02	Excitatory	mL5-12	mL5-1
Pool_154_AD006	Mus_musculus	mL2/3	Superficial	0.73396	0.02222	4.54	Excitatory	mL2/3	mL2/3
Pool_1552_AD006	Mus_musculus	mSst-1	Middle	0.77481	0.03387	1.68	Inhibitory	mSst-12	mSst-12
Pool_1552_AD008	Mus_musculus	mPv	Middle	0.75543	0.03134	1.87	Inhibitory	mPv	mPv
Pool_1552_AD010	Mus_musculus	mDL-2	Middle	0.73072	0.02626	1.67	Excitatory	mDL-123	mDL-2
Pool_1553_AD008	Mus_musculus	mDL-3	Middle	0.69886	0.01632	2.84	Excitatory	mDL-123	mDL-3
Pool_1554_AD002	Mus_musculus	mPv	Middle	0.76326	0.03401	1.64	Inhibitory	mPv	mPv
Pool_1554_AD006	Mus_musculus	mL5-1	Middle	0.74147	0.02623	2.54	Excitatory	mL5-12	mL5-1
Pool_1554_AD008	Mus_musculus	mL4	Middle	0.70815	0.01672	2.85	Excitatory	mL4	mL4
Pool_1556_AD002	Mus_musculus	mL6-2	Middle	0.75342	0.02805	2.69	Excitatory	mL6-12	mL6-2
Pool_1556_AD006	Mus_musculus	mL4	Middle	0.7146	0.01812	3.49	Excitatory	mL4	mL4
Pool_1556_AD008	Mus_musculus	mDL-1	Middle	0.7292	0.02527	3.96	Excitatory	mDL-123	mDL-1
Pool_1556_AD010	Mus_musculus	mL6-2	Middle	0.76176	0.03234	3.27	Excitatory	mL6-12	mL6-2
Pool_1557_AD002	Mus_musculus	mL2/3	Middle	0.71971	0.02513	2.86	Excitatory	mL2/3	mL2/3
Pool_1557_AD006	Mus_musculus	mL2/3	Middle	0.72379	0.02543	3.87	Excitatory	mL2/3	mL2/3
Pool_1557_AD008	Mus_musculus	mL6-2	Middle	0.75109	0.02672	4.69	Excitatory	mL6-12	mL6-2
Pool_1557_AD010	Mus_musculus	mL6-2	Middle	0.76632	0.03307	4.36	Excitatory	mL6-12	mL6-2
Pool_1558_AD002	Mus_musculus	mL6-1	Middle	0.76202	0.0283	3.79	Excitatory	mL6-12	mL6-1
Pool_1558_AD006	Mus_musculus	mL6-2	Middle	0.74524	0.02542	2.76	Excitatory	mL6-12	mL6-2
Pool_1558_AD008	Mus_musculus	mPv	Middle	0.76893	0.04123	3.32	Inhibitory	mPv	mPv
Pool_1558_AD010	Mus_musculus	mL4	Middle	0.72103	0.02176	2.12	Excitatory	mL4	mL4
Pool_1559_AD002	Mus_musculus	mL4	Middle	0.71385	0.0206	2.03	Excitatory	mL4	mL4
Pool_1559_AD006	Mus_musculus	mL5-1	Middle	0.74433	0.02413	2.74	Excitatory	mL5-12	mL5-1
Pool_1559_AD008	Mus_musculus	mL6-2	Middle	0.75356	0.02268	3.11	Excitatory	mL6-12	mL6-2
Pool_1559_AD010	Mus_musculus	mL5-1	Middle	0.71103	0.02469	3.22	Excitatory	mL5-12	mL5-1
Pool_155_AD006	Mus_musculus	mL2/3	Superficial	0.73613	0.01912	5.44	Excitatory	mL2/3	mL2/3
Pool_1560_AD002	Mus_musculus	mL5-2	Middle	0.72608	0.03251	1.95	Excitatory	mL5-12	mL5-2
Pool_1560_AD006	Mus_musculus	mL5-1	Middle	0.71565	0.02755	2.58	Excitatory	mL5-12	mL5-1
Pool_1560_AD008	Mus_musculus	mDL-1	Middle	0.72587	0.02523	3.57	Excitatory	mDL-123	mDL-1
Pool_1560_AD010	Mus_musculus	mL6-2	Middle	0.71672	0.0195	2.78	Excitatory	mL6-12	mL6-2
Pool_1561_AD006	Mus_musculus	mPv	Middle	0.75764	0.02723	2.7	Inhibitory	mPv	mPv
Pool_1561_AD008	Mus_musculus	mPv	Middle	0.76995	0.0349	2.62	Inhibitory	mPv	mPv
Pool_1561_AD010	Mus_musculus	mL5-1	Middle	0.70475	0.02574	1.96	Excitatory	mL5-12	mL5-1
Pool_1562_AD002	Mus_musculus	mL6-2	Middle	0.73667	0.02714	2.11	Excitatory	mL6-12	mL6-2
Pool_1562_AD006	Mus_musculus	mL5-2	Middle	0.76311	0.02753	2.98	Excitatory	mL5-12	mL5-2
Pool_1562_AD008	Mus_musculus	mPv	Middle	0.75283	0.03331	2.87	Inhibitory	mPv	mPv
Pool_1562_AD010	Mus_musculus	mL4	Middle	0.70517	0.01746	2.31	Excitatory	mL4	mL4
Pool_1563_AD008	Mus_musculus	mSst-2	Middle	0.78611	0.03746	2.55	Inhibitory	mSst-12	mSst-12
Pool_1563_AD010	Mus_musculus	mL2/3	Middle	0.71091	0.02482	1.97	Excitatory	mL2/3	mL2/3
Pool_1564_AD002	Mus_musculus	mL4	Middle	0.71091	0.01991	1.75	Excitatory	mL4	mL4
Pool_1564_AD008	Mus_musculus	mL6-1	Middle	0.78071	0.02715	2.8	Excitatory	mL6-12	mL6-1
Pool_1564_AD010	Mus_musculus	mL5-2	Middle	0.72148	0.03464	2.38	Excitatory	mL5-12	mL5-2
Pool_1565_AD002	Mus_musculus	mL5-1	Middle	0.7472	0.02929	3.85	Excitatory	mL5-12	mL5-1
Pool_1565_AD006	Mus_musculus	mPv	Middle	0.76798	0.03861	5.75	Inhibitory	mPv	mPv
Pool_1565_AD008	Mus_musculus	mPv	Middle	0.77273	0.03331	6.11	Inhibitory	mPv	mPv
Pool_1565_AD010	Mus_musculus	mL4	Middle	0.72879	0.02323	5.19	Excitatory	mL4	mL4
Pool_1566_AD002	Mus_musculus	mL5-2	Middle	0.72795	0.03216	2.5	Excitatory	mL5-12	mL5-2
Pool_1566_AD006	Mus_musculus	mL5-1	Middle	0.75471	0.02761	4.36	Excitatory	mL5-12	mL5-1
Pool_1566_AD008	Mus_musculus	mL5-1	Middle	0.72308	0.02434	4.81	Excitatory	mL5-12	mL5-1
Pool_1566_AD010	Mus_musculus	mL5-1	Middle	0.75226	0.03542	4.63	Excitatory	mL5-12	mL5-1
Pool_1567_AD002	Mus_musculus	mL2/3	Middle	0.74451	0.0204	2.56	Excitatory	mL2/3	mL2/3
Pool_1567_AD006	Mus_musculus	mL4	Middle	0.71233	0.01878	4.15	Excitatory	mL4	mL4
Pool_1567_AD008	Mus_musculus	mL4	Middle	0.73786	0.02489	4.9	Excitatory	mL4	mL4
Pool_1567_AD010	Mus_musculus	mL5-1	Middle	0.74533	0.02508	4.15	Excitatory	mL5-12	mL5-1
Pool_1568_AD002	Mus_musculus	mDL-2	Middle	0.73261	0.02532	3.24	Excitatory	mDL-123	mDL-2
Pool_1568_AD006	Mus_musculus	mPv	Middle	0.76963	0.03704	3.86	Inhibitory	mPv	mPv
Pool_1568_AD008	Mus_musculus	mL5-1	Middle	0.73855	0.02622	4.47	Excitatory	mL5-12	mL5-1
Pool_1568_AD010	Mus_musculus	mL6-2	Middle	0.75308	0.02523	4.38	Excitatory	mL6-12	mL6-2
Pool_1569_AD006	Mus_musculus	mL5-2	Middle	0.73638	0.03469	1.75	Excitatory	mL5-12	mL5-2
Pool_1569_AD008	Mus_musculus	mSst-1	Middle	0.76	0.04016	1.62	Inhibitory	mSst-12	mSst-12
Pool_156_AD002	Mus_musculus	mL4	Superficial	0.74796	0.02402	3.83	Excitatory	mL4	mL4
Pool_156_AD006	Mus_musculus	mL4	Superficial	0.74981	0.02005	5.15	Excitatory	mL4	mL4
Pool_1570_AD006	Mus_musculus	mL4	Middle	0.72625	0.02291	2.39	Excitatory	mL4	mL4
Pool_1570_AD008	Mus_musculus	mL2/3	Middle	0.75783	0.02762	2.43	Excitatory	mL2/3	mL2/3
Pool_1570_AD010	Mus_musculus	mL5-1	Middle	0.70771	0.0265	1.93	Excitatory	mL5-12	mL5-1
Pool_1572_AD002	Mus_musculus	mL6-2	Middle	0.73252	0.02268	1.76	Excitatory	mL6-12	mL6-2
Pool_1572_AD006	Mus_musculus	mDL-1	Middle	0.74388	0.02459	2.35	Excitatory	mDL-123	mDL-1
Pool_1572_AD008	Mus_musculus	mSst-1	Middle	0.76775	0.04169	2.16	Inhibitory	mSst-12	mSst-12
Pool_1572_AD010	Mus_musculus	mL4	Middle	0.71557	0.0201	2.16	Excitatory	mL4	mL4
Pool_1573_AD002	Mus_musculus	mL4	Middle	0.71732	0.02007	3.04	Excitatory	mL4	mL4
Pool_1573_AD006	Mus_musculus	mPv	Middle	0.78139	0.03224	4.67	Inhibitory	mPv	mPv
Pool_1573_AD008	Mus_musculus	mL4	Middle	0.72361	0.02514	4.7	Excitatory	mL4	mL4
Pool_1573_AD010	Mus_musculus	mL5-1	Middle	0.74326	0.0294	4.22	Excitatory	mL5-12	mL5-1
Pool_1574_AD002	Mus_musculus	mL6-1	Middle	0.76836	0.02704	2.4	Excitatory	mL6-12	mL6-1
Pool_1574_AD006	Mus_musculus	mL5-1	Middle	0.74481	0.02533	3.03	Excitatory	mL5-12	mL5-1
Pool_1574_AD008	Mus_musculus	mL2/3	Middle	0.72243	0.02684	2.86	Excitatory	mL2/3	mL2/3
Pool_1574_AD010	Mus_musculus	mL5-2	Middle	0.7207	0.03193	2.73	Excitatory	mL5-12	mL5-2
Pool_1575_AD002	Mus_musculus	mL6-2	Middle	0.73029	0.02488	2.14	Excitatory	mL6-12	mL6-2
Pool_1575_AD006	Mus_musculus	mL6-1	Middle	0.75703	0.02568	3.28	Excitatory	mL6-12	mL6-1
Pool_1575_AD008	Mus_musculus	mPv	Middle	0.78002	0.03539	3.72	Inhibitory	mPv	mPv
Pool_1575_AD010	Mus_musculus	mDL-2	Middle	0.74374	0.02743	3.56	Excitatory	mDL-123	mDL-2
Pool_1576_AD002	Mus_musculus	mL5-1	Middle	0.72646	0.03267	2.8	Excitatory	mL5-12	mL5-1
Pool_1576_AD006	Mus_musculus	mL6-2	Middle	0.77493	0.03246	3.46	Excitatory	mL6-12	mL6-2
Pool_1576_AD008	Mus_musculus	mL5-1	Middle	0.70862	0.02764	4.01	Excitatory	mL5-12	mL5-1
Pool_1576_AD010	Mus_musculus	mL5-1	Middle	0.72965	0.02448	3.15	Excitatory	mL5-12	mL5-1
Pool_1578_AD006	Mus_musculus	mDL-2	Middle	0.74136	0.024	1.63	Excitatory	mDL-123	mDL-2
Pool_1578_AD008	Mus_musculus	mDL-1	Middle	0.7388	0.0249	2.04	Excitatory	mDL-123	mDL-1
Pool_1578_AD010	Mus_musculus	mDL-2	Middle	0.74151	0.02456	1.89	Excitatory	mDL-123	mDL-2
Pool_157_AD002	Mus_musculus	mL4	Superficial	0.73215	0.01708	4.44	Excitatory	mL4	mL4
Pool_157_AD006	Mus_musculus	mSst-1	Superficial	0.79122	0.0311	6.58	Inhibitory	mSst-12	mSst-12
Pool_1580_AD006	Mus_musculus	mL4	Middle	0.70456	0.01783	2.6	Excitatory	mL4	mL4
Pool_1580_AD008	Mus_musculus	mL4	Middle	0.72114	0.0203	2.64	Excitatory	mL4	mL4
Pool_1580_AD010	Mus_musculus	mL5-2	Middle	0.74946	0.02921	2.53	Excitatory	mL5-12	mL5-2
Pool_1581_AD002	Mus_musculus	mVip	Middle	0.75337	0.02326	2.64	Inhibitory	mVip	mVip
Pool_1581_AD006	Mus_musculus	mL6-1	Middle	0.77918	0.02421	5.01	Excitatory	mL6-12	mL6-1
Pool_1581_AD008	Mus_musculus	mL4	Middle	0.73298	0.0232	5.02	Excitatory	mL4	mL4
Pool_1581_AD010	Mus_musculus	mL6-2	Middle	0.77089	0.02539	4.62	Excitatory	mL6-12	mL6-2
Pool_1582_AD002	Mus_musculus	mL5-1	Middle	0.70585	0.02963	1.77	Excitatory	mL5-12	mL5-1
Pool_1582_AD008	Mus_musculus	mL5-2	Middle	0.73441	0.03448	3.31	Excitatory	mL5-12	mL5-2
Pool_1582_AD010	Mus_musculus	mL4	Middle	0.71007	0.01788	3.04	Excitatory	mL4	mL4
Pool_1583_AD002	Mus_musculus	mDL-2	Middle	0.74146	0.02298	2.43	Excitatory	mDL-123	mDL-2
Pool_1583_AD006	Mus_musculus	mL6-2	Middle	0.76323	0.02718	3.8	Excitatory	mL6-12	mL6-2
Pool_1583_AD008	Mus_musculus	mL6-2	Middle	0.75022	0.02358	4.05	Excitatory	mL6-12	mL6-2
Pool_1583_AD010	Mus_musculus	mL4	Middle	0.70739	0.01921	3.47	Excitatory	mL4	mL4
Pool_1584_AD002	Mus_musculus	mL5-2	Middle	0.72207	0.03217	2.5	Excitatory	mL5-12	mL5-2
Pool_1584_AD006	Mus_musculus	mL5-2	Middle	0.76757	0.03219	2.97	Excitatory	mL5-12	mL5-2
Pool_1584_AD008	Mus_musculus	mL5-2	Middle	0.76116	0.03028	3.5	Excitatory	mL5-12	mL5-2
Pool_1584_AD010	Mus_musculus	mL6-2	Middle	0.74752	0.02811	3.89	Excitatory	mL6-12	mL6-2
Pool_1585_AD006	Mus_musculus	mDL-2	Middle	0.74008	0.02492	2.15	Excitatory	mDL-123	mDL-2
Pool_1585_AD008	Mus_musculus	mL5-2	Middle	0.7339	0.02976	2.3	Excitatory	mL5-12	mL5-2
Pool_1585_AD010	Mus_musculus	mDL-3	Middle	0.73108	0.0313	2.06	Excitatory	mDL-123	mDL-3
Pool_1586_AD002	Mus_musculus	mL4	Middle	0.69346	0.01884	2.47	Excitatory	mL4	mL4
Pool_1586_AD006	Mus_musculus	mL6-1	Middle	0.78881	0.03	3.58	Excitatory	mL6-12	mL6-1
Pool_1586_AD008	Mus_musculus	mL4	Middle	0.7125	0.02395	3.96	Excitatory	mL4	mL4
Pool_1586_AD010	Mus_musculus	mL2/3	Middle	0.74932	0.02213	3.4	Excitatory	mL2/3	mL2/3
Pool_1587_AD006	Mus_musculus	mL4	Middle	0.71457	0.01881	1.82	Excitatory	mL4	mL4
Pool_1587_AD008	Mus_musculus	mL5-1	Middle	0.72872	0.02786	1.86	Excitatory	mL5-12	mL5-1
Pool_1587_AD010	Mus_musculus	mL4	Middle	0.71512	0.02085	1.63	Excitatory	mL4	mL4
Pool_1588_AD002	Mus_musculus	mL5-1	Middle	0.72614	0.02651	2.03	Excitatory	mL5-12	mL5-1
Pool_1588_AD006	Mus_musculus	mL4	Middle	0.72292	0.01945	2.82	Excitatory	mL4	mL4
Pool_1588_AD008	Mus_musculus	mL6-2	Middle	0.73888	0.02303	2.71	Excitatory	mL6-12	mL6-2
Pool_1588_AD010	Mus_musculus	mL6-2	Middle	0.75471	0.02882	2.37	Excitatory	mL6-12	mL6-2
Pool_1589_AD002	Mus_musculus	mL5-1	Middle	0.75222	0.0298	2.39	Excitatory	mL5-12	mL5-1
Pool_1589_AD006	Mus_musculus	mDL-2	Middle	0.73632	0.02378	4.13	Excitatory	mDL-123	mDL-2
Pool_1589_AD008	Mus_musculus	mL4	Middle	0.71198	0.02145	3.94	Excitatory	mL4	mL4
Pool_1589_AD010	Mus_musculus	mL2/3	Middle	0.74431	0.0238	4.02	Excitatory	mL2/3	mL2/3
Pool_158_AD002	Mus_musculus	mNdnf-1	Superficial	0.73038	0.01735	3.71	Inhibitory	mNdnf-12	mNdnf-12
Pool_158_AD006	Mus_musculus	mL2/3	Superficial	0.72787	0.02143	6.26	Excitatory	mL2/3	mL2/3
Pool_1590_AD006	Mus_musculus	mL6-2	Middle	0.74863	0.02186	2.47	Excitatory	mL6-12	mL6-2
Pool_1590_AD008	Mus_musculus	mL5-2	Middle	0.74469	0.03353	2.48	Excitatory	mL5-12	mL5-2
Pool_1590_AD010	Mus_musculus	mVip	Middle	0.77812	0.03916	2.3	Inhibitory	mVip	mVip
Pool_1591_AD002	Mus_musculus	mL4	Middle	0.72684	0.02122	1.98	Excitatory	mL4	mL4
Pool_1591_AD006	Mus_musculus	mSst-1	Middle	0.77253	0.03566	2.18	Inhibitory	mSst-12	mSst-12
Pool_1591_AD008	Mus_musculus	mL4	Middle	0.69814	0.01592	2.93	Excitatory	mL4	mL4
Pool_1591_AD010	Mus_musculus	mL4	Middle	0.7178	0.01995	2.51	Excitatory	mL4	mL4
Pool_1592_AD002	Mus_musculus	mL4	Middle	0.70757	0.01764	2.23	Excitatory	mL4	mL4
Pool_1592_AD006	Mus_musculus	mSst-1	Middle	0.78352	0.03016	2.96	Inhibitory	mSst-12	mSst-12
Pool_1592_AD008	Mus_musculus	mL6-2	Middle	0.73848	0.02198	2.89	Excitatory	mL6-12	mL6-2
Pool_1592_AD010	Mus_musculus	mL5-1	Middle	0.74251	0.02831	2.9	Excitatory	mL5-12	mL5-1
Pool_1593_AD002	Mus_musculus	mSst-1	Middle	0.75494	0.03641	1.88	Inhibitory	mSst-12	mSst-12
Pool_1593_AD006	Mus_musculus	mSst-2	Middle	0.77947	0.04598	4.32	Inhibitory	mSst-12	mSst-12
Pool_1593_AD008	Mus_musculus	mL6-2	Middle	0.75305	0.02756	3.21	Excitatory	mL6-12	mL6-2
Pool_1593_AD010	Mus_musculus	mL4	Middle	0.7229	0.02211	3.08	Excitatory	mL4	mL4
Pool_1594_AD002	Mus_musculus	mL6-2	Middle	0.73596	0.0257	2.52	Excitatory	mL6-12	mL6-2
Pool_1594_AD006	Mus_musculus	mSst-2	Middle	0.78078	0.04655	4.48	Inhibitory	mSst-12	mSst-12
Pool_1594_AD008	Mus_musculus	mL5-1	Middle	0.72287	0.02654	4.42	Excitatory	mL5-12	mL5-1
Pool_1594_AD010	Mus_musculus	mL4	Middle	0.69839	0.01985	4.11	Excitatory	mL4	mL4
Pool_1595_AD006	Mus_musculus	mL4	Middle	0.72422	0.01972	2.7	Excitatory	mL4	mL4
Pool_1595_AD008	Mus_musculus	mL5-1	Middle	0.71415	0.02697	2.44	Excitatory	mL5-12	mL5-1
Pool_1595_AD010	Mus_musculus	mSst-1	Middle	0.77106	0.03078	2.3	Inhibitory	mSst-12	mSst-12
Pool_1596_AD002	Mus_musculus	mDL-2	Middle	0.73775	0.02621	1.95	Excitatory	mDL-123	mDL-2
Pool_1596_AD006	Mus_musculus	mDL-2	Middle	0.74677	0.02696	3.5	Excitatory	mDL-123	mDL-2
Pool_1596_AD008	Mus_musculus	mL4	Middle	0.73731	0.02404	3.03	Excitatory	mL4	mL4
Pool_1596_AD010	Mus_musculus	mDL-2	Middle	0.72764	0.02843	3.39	Excitatory	mDL-123	mDL-2
Pool_1597_AD002	Mus_musculus	mSst-2	Middle	0.77742	0.0431	2.73	Inhibitory	mSst-12	mSst-12
Pool_1597_AD006	Mus_musculus	mL4	Middle	0.72521	0.01935	4.77	Excitatory	mL4	mL4
Pool_1597_AD008	Mus_musculus	mL2/3	Middle	0.73367	0.02116	4.11	Excitatory	mL2/3	mL2/3
Pool_1597_AD010	Mus_musculus	mL6-2	Middle	0.7602	0.02998	4.36	Excitatory	mL6-12	mL6-2
Pool_1598_AD002	Mus_musculus	mDL-2	Middle	0.72588	0.02507	1.81	Excitatory	mDL-123	mDL-2
Pool_1598_AD006	Mus_musculus	mL4	Middle	0.71711	0.02389	3.05	Excitatory	mL4	mL4
Pool_1598_AD008	Mus_musculus	mPv	Middle	0.74472	0.03355	2.95	Inhibitory	mPv	mPv
Pool_1598_AD010	Mus_musculus	mPv	Middle	0.77436	0.0251	3.47	Inhibitory	mPv	mPv
Pool_1599_AD002	Mus_musculus	mL6-1	Middle	0.78218	0.03014	1.89	Excitatory	mL6-12	mL6-1
Pool_1599_AD006	Mus_musculus	mL4	Middle	0.73467	0.02193	3.69	Excitatory	mL4	mL4
Pool_1599_AD008	Mus_musculus	mL5-2	Middle	0.76172	0.03153	4.02	Excitatory	mL5-12	mL5-2
Pool_1599_AD010	Mus_musculus	mL5-2	Middle	0.73706	0.03168	3.4	Excitatory	mL5-12	mL5-2
Pool_159_AD002	Mus_musculus	mSst-1	Superficial	0.79285	0.03097	4.1	Inhibitory	mSst-12	mSst-12
Pool_159_AD006	Mus_musculus	mL4	Superficial	0.74909	0.02128	6.18	Excitatory	mL4	mL4
Pool_15_AD006	Mus_musculus	mL4	Superficial	0.77496	0.03082	3.93	Excitatory	mL4	mL4
Pool_1600_AD002	Mus_musculus	mNdnf-2	Middle	0.73616	0.01958	2.09	Inhibitory	mNdnf-12	mNdnf-12
Pool_1600_AD006	Mus_musculus	mL4	Middle	0.73261	0.02156	3.75	Excitatory	mL4	mL4
Pool_1600_AD008	Mus_musculus	mL6-2	Middle	0.71184	0.01863	3.67	Excitatory	mL6-12	mL6-2
Pool_1600_AD010	Mus_musculus	mL5-2	Middle	0.74538	0.02718	3.39	Excitatory	mL5-12	mL5-2
Pool_1601_AD002	Mus_musculus	mL4	Middle	0.71491	0.01976	1.57	Excitatory	mL4	mL4
Pool_1601_AD006	Mus_musculus	mDL-2	Middle	0.74384	0.02713	2.45	Excitatory	mDL-123	mDL-2
Pool_1601_AD008	Mus_musculus	mL4	Middle	0.70496	0.01888	2.3	Excitatory	mL4	mL4
Pool_1601_AD010	Mus_musculus	mL5-2	Middle	0.72363	0.03248	2.46	Excitatory	mL5-12	mL5-2
Pool_1602_AD002	Mus_musculus	mL4	Middle	0.69846	0.0186	3.36	Excitatory	mL4	mL4
Pool_1602_AD006	Mus_musculus	mL4	Middle	0.72612	0.02129	4.88	Excitatory	mL4	mL4
Pool_1602_AD008	Mus_musculus	mDL-2	Middle	0.72181	0.02367	4.73	Excitatory	mDL-123	mDL-2
Pool_1602_AD010	Mus_musculus	mL6-2	Middle	0.73165	0.02274	4.2	Excitatory	mL6-12	mL6-2
Pool_1603_AD008	Mus_musculus	mL5-1	Middle	0.70946	0.02756	1.67	Excitatory	mL5-12	mL5-1
Pool_1604_AD002	Mus_musculus	mL6-2	Middle	0.70706	0.01914	2.32	Excitatory	mL6-12	mL6-2
Pool_1604_AD006	Mus_musculus	mL6-2	Middle	0.7224	0.02594	3.13	Excitatory	mL6-12	mL6-2
Pool_1604_AD008	Mus_musculus	mL5-1	Middle	0.71335	0.02761	2.88	Excitatory	mL5-12	mL5-1
Pool_1605_AD002	Mus_musculus	mPv	Middle	0.74128	0.0268	2.71	Inhibitory	mPv	mPv
Pool_1605_AD006	Mus_musculus	mDL-2	Middle	0.7424	0.02664	4.22	Excitatory	mDL-123	mDL-2
Pool_1605_AD008	Mus_musculus	mL5-1	Middle	0.71965	0.02591	3.4	Excitatory	mL5-12	mL5-1
Pool_1605_AD010	Mus_musculus	mDL-2	Middle	0.73492	0.02555	3.72	Excitatory	mDL-123	mDL-2
Pool_1606_AD002	Mus_musculus	mL5-1	Middle	0.7077	0.02529	1.73	Excitatory	mL5-12	mL5-1
Pool_1606_AD006	Mus_musculus	mL2/3	Middle	0.74554	0.02431	3.17	Excitatory	mL2/3	mL2/3
Pool_1606_AD008	Mus_musculus	mDL-1	Middle	0.7324	0.02793	2.82	Excitatory	mDL-123	mDL-1
Pool_1606_AD010	Mus_musculus	mL5-1	Middle	0.72732	0.02607	2.56	Excitatory	mL5-12	mL5-1
Pool_1607_AD002	Mus_musculus	mL5-1	Middle	0.71488	0.02605	2.3	Excitatory	mL5-12	mL5-1
Pool_1607_AD006	Mus_musculus	mDL-1	Middle	0.74323	0.02364	3.32	Excitatory	mDL-123	mDL-1
Pool_1607_AD008	Mus_musculus	mSst-2	Middle	0.77145	0.04382	3.54	Inhibitory	mSst-12	mSst-12
Pool_1607_AD010	Mus_musculus	mL4	Middle	0.71781	0.02101	3.79	Excitatory	mL4	mL4
Pool_1608_AD002	Mus_musculus	mL4	Middle	0.69329	0.01763	3.17	Excitatory	mL4	mL4
Pool_1608_AD006	Mus_musculus	mL6-2	Middle	0.74122	0.02244	4.33	Excitatory	mL6-12	mL6-2
Pool_1608_AD008	Mus_musculus	mL4	Middle	0.68993	0.01742	3.69	Excitatory	mL4	mL4
Pool_1608_AD010	Mus_musculus	mNdnf-2	Middle	0.70803	0.01982	3.45	Inhibitory	mNdnf-12	mNdnf-12
Pool_160_AD002	Mus_musculus	mL2/3	Superficial	0.73973	0.0198	4.18	Excitatory	mL2/3	mL2/3
Pool_160_AD006	Mus_musculus	mL2/3	Superficial	0.73862	0.02057	6.97	Excitatory	mL2/3	mL2/3
Pool_1610_AD002	Mus_musculus	mL6-2	Middle	0.75155	0.02362	1.67	Excitatory	mL6-12	mL6-2
Pool_1610_AD006	Mus_musculus	mDL-2	Middle	0.75519	0.02495	2.22	Excitatory	mDL-123	mDL-2
Pool_1610_AD008	Mus_musculus	mL5-1	Middle	0.72422	0.03057	2.7	Excitatory	mL5-12	mL5-1
Pool_1610_AD010	Mus_musculus	mSst-2	Middle	0.78844	0.0426	2.4	Inhibitory	mSst-12	mSst-12
Pool_1613_AD002	Mus_musculus	mL6-2	Middle	0.75064	0.02668	1.68	Excitatory	mL6-12	mL6-2
Pool_1613_AD006	Mus_musculus	mPv	Middle	0.7696	0.03092	2.86	Inhibitory	mPv	mPv
Pool_1613_AD008	Mus_musculus	mL4	Middle	0.73599	0.01958	2.84	Excitatory	mL4	mL4
Pool_1613_AD010	Mus_musculus	mL6-1	Middle	0.78625	0.02895	2.91	Excitatory	mL6-12	mL6-1
Pool_1614_AD008	Mus_musculus	mL6-2	Middle	0.73942	0.02459	1.72	Excitatory	mL6-12	mL6-2
Pool_1614_AD010	Mus_musculus	mL5-1	Middle	0.74131	0.02977	1.66	Excitatory	mL5-12	mL5-1
Pool_1615_AD006	Mus_musculus	mL5-1	Middle	0.73281	0.02743	1.81	Excitatory	mL5-12	mL5-1
Pool_1615_AD008	Mus_musculus	mL6-2	Middle	0.77034	0.03166	2.09	Excitatory	mL6-12	mL6-2
Pool_1615_AD010	Mus_musculus	mL4	Middle	0.7104	0.0176	1.83	Excitatory	mL4	mL4
Pool_1617_AD002	Mus_musculus	mSst-1	Middle	0.7667	0.03811	2.13	Inhibitory	mSst-12	mSst-12
Pool_1617_AD006	Mus_musculus	mL4	Middle	0.72864	0.02159	3.58	Excitatory	mL4	mL4
Pool_1617_AD008	Mus_musculus	mL4	Middle	0.71127	0.02265	3.21	Excitatory	mL4	mL4
Pool_1617_AD010	Mus_musculus	mL6-2	Middle	0.74502	0.02838	3.78	Excitatory	mL6-12	mL6-2
Pool_1618_AD002	Mus_musculus	mL4	Middle	0.72438	0.02327	3.09	Excitatory	mL4	mL4
Pool_1618_AD006	Mus_musculus	mL4	Middle	0.72337	0.01895	4.25	Excitatory	mL4	mL4
Pool_1618_AD008	Mus_musculus	mPv	Middle	0.77208	0.03618	4.33	Inhibitory	mPv	mPv
Pool_1619_AD002	Mus_musculus	mL5-1	Middle	0.73606	0.03329	2.03	Excitatory	mL5-12	mL5-1
Pool_1619_AD006	Mus_musculus	mL4	Middle	0.72275	0.01969	3.21	Excitatory	mL4	mL4
Pool_1619_AD008	Mus_musculus	mL4	Middle	0.70702	0.01764	3.1	Excitatory	mL4	mL4
Pool_1619_AD010	Mus_musculus	mL6-2	Middle	0.75385	0.02813	2.98	Excitatory	mL6-12	mL6-2
Pool_161_AD002	Mus_musculus	mL4	Superficial	0.73239	0.02246	4.32	Excitatory	mL4	mL4
Pool_161_AD006	Mus_musculus	mL2/3	Superficial	0.72835	0.01918	6.02	Excitatory	mL2/3	mL2/3
Pool_1620_AD002	Mus_musculus	mDL-1	Middle	0.7323	0.02975	2.59	Excitatory	mDL-123	mDL-1
Pool_1620_AD006	Mus_musculus	mL4	Middle	0.72262	0.01847	4.18	Excitatory	mL4	mL4
Pool_1620_AD008	Mus_musculus	mL4	Middle	0.72443	0.01911	3.65	Excitatory	mL4	mL4
Pool_1620_AD010	Mus_musculus	mL4	Middle	0.7172	0.01867	3.6	Excitatory	mL4	mL4
Pool_1621_AD002	Mus_musculus	mL5-1	Middle	0.7432	0.02765	3.23	Excitatory	mL5-12	mL5-1
Pool_1621_AD006	Mus_musculus	mDL-2	Middle	0.7311	0.02759	5.28	Excitatory	mDL-123	mDL-2
Pool_1621_AD008	Mus_musculus	mSst-1	Middle	0.76947	0.03663	4.19	Inhibitory	mSst-12	mSst-12
Pool_1621_AD010	Mus_musculus	mL4	Middle	0.7159	0.02064	4.49	Excitatory	mL4	mL4
Pool_1622_AD006	Mus_musculus	mL5-1	Middle	0.73525	0.02711	2.22	Excitatory	mL5-12	mL5-1
Pool_1622_AD008	Mus_musculus	mPv	Middle	0.75692	0.03283	2.06	Inhibitory	mPv	mPv
Pool_1622_AD010	Mus_musculus	mL4	Middle	0.69998	0.01959	2.56	Excitatory	mL4	mL4
Pool_1623_AD006	Mus_musculus	mL5-2	Middle	0.7475	0.02824	1.98	Excitatory	mL5-12	mL5-2
Pool_1623_AD008	Mus_musculus	mPv	Middle	0.75336	0.03113	1.66	Inhibitory	mPv	mPv
Pool_1624_AD002	Mus_musculus	mL5-2	Middle	0.73047	0.03197	2.48	Excitatory	mL5-12	mL5-2
Pool_1624_AD006	Mus_musculus	mDL-3	Middle	0.74436	0.02298	4.15	Excitatory	mDL-123	mDL-3
Pool_1624_AD008	Mus_musculus	mL2/3	Middle	0.74316	0.02288	3.33	Excitatory	mL2/3	mL2/3
Pool_1624_AD010	Mus_musculus	mL4	Middle	0.71643	0.01822	3.43	Excitatory	mL4	mL4
Pool_1625_AD006	Mus_musculus	mPv	Middle	0.75606	0.03131	2.55	Inhibitory	mPv	mPv
Pool_1625_AD008	Mus_musculus	mL5-1	Middle	0.7285	0.02704	2.8	Excitatory	mL5-12	mL5-1
Pool_1625_AD010	Mus_musculus	mL5-1	Middle	0.69685	0.0252	2.31	Excitatory	mL5-12	mL5-1
Pool_1626_AD002	Mus_musculus	mL6-2	Middle	0.74139	0.02397	1.96	Excitatory	mL6-12	mL6-2
Pool_1626_AD006	Mus_musculus	mL5-1	Middle	0.73262	0.02446	3.52	Excitatory	mL5-12	mL5-1
Pool_1626_AD008	Mus_musculus	mPv	Middle	0.75824	0.03946	3.68	Inhibitory	mPv	mPv
Pool_1626_AD010	Mus_musculus	mL4	Middle	0.71549	0.01961	3.51	Excitatory	mL4	mL4
Pool_1628_AD006	Mus_musculus	mL5-1	Middle	0.75298	0.03	2	Excitatory	mL5-12	mL5-1
Pool_1628_AD008	Mus_musculus	mL5-1	Middle	0.71595	0.02637	1.74	Excitatory	mL5-12	mL5-1
Pool_1628_AD010	Mus_musculus	mDL-1	Middle	0.72667	0.0238	1.91	Excitatory	mDL-123	mDL-1
Pool_1629_AD006	Mus_musculus	mL6-2	Middle	0.73924	0.02425	4.01	Excitatory	mL6-12	mL6-2
Pool_1629_AD008	Mus_musculus	mL5-1	Middle	0.72434	0.02789	3.99	Excitatory	mL5-12	mL5-1
Pool_1629_AD010	Mus_musculus	mL6-2	Middle	0.74493	0.03202	3.68	Excitatory	mL6-12	mL6-2
Pool_162_AD002	Mus_musculus	mVip	Superficial	0.77029	0.02289	2.88	Inhibitory	mVip	mVip
Pool_162_AD006	Mus_musculus	mNdnf-1	Superficial	0.74233	0.02241	4.33	Inhibitory	mNdnf-12	mNdnf-12
Pool_1630_AD006	Mus_musculus	mL2/3	Middle	0.71934	0.02548	1.81	Excitatory	mL2/3	mL2/3
Pool_1630_AD008	Mus_musculus	mL6-2	Middle	0.74779	0.02782	2.14	Excitatory	mL6-12	mL6-2
Pool_1630_AD010	Mus_musculus	mDL-1	Middle	0.74024	0.02576	1.87	Excitatory	mDL-123	mDL-1
Pool_1631_AD006	Mus_musculus	mVip	Middle	0.76021	0.02371	2.07	Inhibitory	mVip	mVip
Pool_1631_AD008	Mus_musculus	mL6-1	Middle	0.78142	0.02955	2.24	Excitatory	mL6-12	mL6-1
Pool_1631_AD010	Mus_musculus	mL5-1	Middle	0.7431	0.02698	1.8	Excitatory	mL5-12	mL5-1
Pool_1632_AD002	Mus_musculus	mL6-2	Middle	0.76471	0.02815	1.64	Excitatory	mL6-12	mL6-2
Pool_1632_AD006	Mus_musculus	mL6-2	Middle	0.75652	0.02404	2.45	Excitatory	mL6-12	mL6-2
Pool_1632_AD008	Mus_musculus	mL4	Middle	0.72782	0.01888	2.7	Excitatory	mL4	mL4
Pool_1632_AD010	Mus_musculus	mL5-1	Middle	0.72197	0.02418	2.46	Excitatory	mL5-12	mL5-1
Pool_1633_AD010	Mus_musculus	mL6-2	Middle	0.7361	0.03005	1.71	Excitatory	mL6-12	mL6-2
Pool_1634_AD006	Mus_musculus	mL4	Middle	0.7257	0.02098	2.21	Excitatory	mL4	mL4
Pool_1634_AD008	Mus_musculus	mL6-2	Middle	0.72649	0.02233	2.01	Excitatory	mL6-12	mL6-2
Pool_1634_AD010	Mus_musculus	mL4	Middle	0.71615	0.02054	1.71	Excitatory	mL4	mL4
Pool_1637_AD002	Mus_musculus	mL6-1	Middle	0.78466	0.03092	1.99	Excitatory	mL6-12	mL6-1
Pool_1637_AD006	Mus_musculus	mL5-1	Middle	0.75412	0.02767	2.88	Excitatory	mL5-12	mL5-1
Pool_1637_AD008	Mus_musculus	mL6-1	Middle	0.77841	0.02574	2.84	Excitatory	mL6-12	mL6-1
Pool_1637_AD010	Mus_musculus	mL5-1	Middle	0.72665	0.02625	2.88	Excitatory	mL5-12	mL5-1
Pool_163_AD006	Mus_musculus	mL2/3	Superficial	0.73922	0.02064	5.21	Excitatory	mL2/3	mL2/3
Pool_1640_AD010	Mus_musculus	mL6-1	Middle	0.75018	0.02154	1.79	Excitatory	mL6-12	mL6-1
Pool_1642_AD006	Mus_musculus	mSst-1	Middle	0.77121	0.03838	2.12	Inhibitory	mSst-12	mSst-12
Pool_1642_AD008	Mus_musculus	mPv	Middle	0.76065	0.03265	2.03	Inhibitory	mPv	mPv
Pool_1645_AD006	Mus_musculus	mL6-2	Middle	0.77085	0.02717	2.35	Excitatory	mL6-12	mL6-2
Pool_1645_AD008	Mus_musculus	mL6-1	Middle	0.78914	0.02879	2.02	Excitatory	mL6-12	mL6-1
Pool_1645_AD010	Mus_musculus	mL5-1	Middle	0.72519	0.02851	1.88	Excitatory	mL5-12	mL5-1
Pool_1648_AD006	Mus_musculus	mL6-2	Middle	0.74388	0.02412	1.67	Excitatory	mL6-12	mL6-2
Pool_1649_AD008	Mus_musculus	mL4	Middle	0.71187	0.01934	1.65	Excitatory	mL4	mL4
Pool_1649_AD010	Mus_musculus	mL5-2	Middle	0.71804	0.03349	1.6	Excitatory	mL5-12	mL5-2
Pool_164_AD002	Mus_musculus	mL5-1	Superficial	0.75071	0.03032	4.3	Excitatory	mL5-12	mL5-1
Pool_164_AD006	Mus_musculus	mL4	Superficial	0.73692	0.01956	5.15	Excitatory	mL4	mL4
Pool_1650_AD006	Mus_musculus	mL4	Middle	0.72583	0.02103	2.1	Excitatory	mL4	mL4
Pool_1650_AD008	Mus_musculus	mDL-2	Middle	0.73112	0.02407	2.27	Excitatory	mDL-123	mDL-2
Pool_1650_AD010	Mus_musculus	mL5-1	Middle	0.71532	0.02719	1.86	Excitatory	mL5-12	mL5-1
Pool_1652_AD006	Mus_musculus	mL2/3	Middle	0.71816	0.0233	2.41	Excitatory	mL2/3	mL2/3
Pool_1652_AD008	Mus_musculus	mL4	Middle	0.7158	0.02049	2.19	Excitatory	mL4	mL4
Pool_1652_AD010	Mus_musculus	mL4	Middle	0.70722	0.01905	2.08	Excitatory	mL4	mL4
Pool_1653_AD002	Mus_musculus	mL4	Middle	0.71346	0.01875	1.99	Excitatory	mL4	mL4
Pool_1653_AD006	Mus_musculus	mVip	Middle	0.75445	0.02816	3.38	Inhibitory	mVip	mVip
Pool_1653_AD010	Mus_musculus	mNdnf-2	Middle	0.71575	0.02303	3.12	Inhibitory	mNdnf-12	mNdnf-12
Pool_1654_AD006	Mus_musculus	mL2/3	Middle	0.73561	0.02128	2.02	Excitatory	mL2/3	mL2/3
Pool_1654_AD008	Mus_musculus	mSst-2	Middle	0.77399	0.04446	1.98	Inhibitory	mSst-12	mSst-12
Pool_1654_AD010	Mus_musculus	mL4	Middle	0.71277	0.01934	2.06	Excitatory	mL4	mL4
Pool_1655_AD006	Mus_musculus	mL6-2	Middle	0.77242	0.02976	1.82	Excitatory	mL6-12	mL6-2
Pool_1655_AD008	Mus_musculus	mL4	Middle	0.71692	0.01881	1.94	Excitatory	mL4	mL4
Pool_1655_AD010	Mus_musculus	mSst-1	Middle	0.78291	0.03073	2.2	Inhibitory	mSst-12	mSst-12
Pool_1656_AD006	Mus_musculus	mL5-1	Middle	0.73997	0.02675	2.75	Excitatory	mL5-12	mL5-1
Pool_1656_AD008	Mus_musculus	mDL-2	Middle	0.74404	0.02332	2.68	Excitatory	mDL-123	mDL-2
Pool_1656_AD010	Mus_musculus	mL4	Middle	0.72277	0.02164	2.6	Excitatory	mL4	mL4
Pool_1658_AD002	Mus_musculus	mL5-1	Middle	0.73279	0.03318	1.71	Excitatory	mL5-12	mL5-1
Pool_1658_AD006	Mus_musculus	mL6-2	Middle	0.75137	0.02535	2.17	Excitatory	mL6-12	mL6-2
Pool_1658_AD008	Mus_musculus	mSst-1	Middle	0.76377	0.03788	2.66	Inhibitory	mSst-12	mSst-12
Pool_1658_AD010	Mus_musculus	mDL-1	Middle	0.73292	0.02516	2.55	Excitatory	mDL-123	mDL-1
Pool_1659_AD006	Mus_musculus	mL4	Middle	0.71368	0.01586	1.97	Excitatory	mL4	mL4
Pool_165_AD002	Mus_musculus	mPv	Superficial	0.75577	0.03016	3.75	Inhibitory	mPv	mPv
Pool_165_AD006	Mus_musculus	mL4	Superficial	0.72344	0.01986	5.29	Excitatory	mL4	mL4
Pool_1660_AD002	Mus_musculus	mDL-2	Middle	0.74296	0.02432	1.77	Excitatory	mDL-123	mDL-2
Pool_1660_AD006	Mus_musculus	mSst-1	Middle	0.77951	0.02519	2.26	Inhibitory	mSst-12	mSst-12
Pool_1660_AD008	Mus_musculus	mL6-2	Middle	0.72413	0.02079	2.28	Excitatory	mL6-12	mL6-2
Pool_1660_AD010	Mus_musculus	mL4	Middle	0.70253	0.01869	2.17	Excitatory	mL4	mL4
Pool_1661_AD002	Mus_musculus	mL6-2	Middle	0.74888	0.02679	2.31	Excitatory	mL6-12	mL6-2
Pool_1661_AD006	Mus_musculus	mL5-1	Middle	0.7418	0.02827	3.05	Excitatory	mL5-12	mL5-1
Pool_1661_AD008	Mus_musculus	mL5-1	Middle	0.74952	0.03283	3.02	Excitatory	mL5-12	mL5-1
Pool_1661_AD010	Mus_musculus	mL6-2	Middle	0.74689	0.0249	3.44	Excitatory	mL6-12	mL6-2
Pool_1662_AD002	Mus_musculus	mPv	Middle	0.73653	0.03166	1.81	Inhibitory	mPv	mPv
Pool_1662_AD006	Mus_musculus	mL5-1	Middle	0.74828	0.02681	2.07	Excitatory	mL5-12	mL5-1
Pool_1662_AD008	Mus_musculus	mSst-1	Middle	0.76306	0.0339	2.54	Inhibitory	mSst-12	mSst-12
Pool_1662_AD010	Mus_musculus	mL2/3	Middle	0.73452	0.02399	2.2	Excitatory	mL2/3	mL2/3
Pool_1663_AD002	Mus_musculus	mL6-2	Middle	0.72956	0.02654	1.9	Excitatory	mL6-12	mL6-2
Pool_1663_AD006	Mus_musculus	mL6-2	Middle	0.74886	0.02672	2.97	Excitatory	mL6-12	mL6-2
Pool_1663_AD008	Mus_musculus	mL4	Middle	0.72369	0.01962	2.77	Excitatory	mL4	mL4
Pool_1663_AD010	Mus_musculus	mDL-1	Middle	0.72874	0.02353	2.64	Excitatory	mDL-123	mDL-1
Pool_1664_AD002	Mus_musculus	mL6-2	Middle	0.73004	0.02582	1.72	Excitatory	mL6-12	mL6-2
Pool_1664_AD006	Mus_musculus	mDL-1	Middle	0.73628	0.0261	2.54	Excitatory	mDL-123	mDL-1
Pool_1664_AD008	Mus_musculus	mDL-1	Middle	0.74111	0.02431	2.7	Excitatory	mDL-123	mDL-1
Pool_1664_AD010	Mus_musculus	mL5-1	Middle	0.70828	0.02417	2.81	Excitatory	mL5-12	mL5-1
Pool_1666_AD006	Mus_musculus	mDL-2	Middle	0.72285	0.02562	1.62	Excitatory	mDL-123	mDL-2
Pool_1668_AD008	Mus_musculus	mL2/3	Middle	0.7414	0.02619	1.84	Excitatory	mL2/3	mL2/3
Pool_1668_AD010	Mus_musculus	mL6-2	Middle	0.73034	0.02885	2.05	Excitatory	mL6-12	mL6-2
Pool_1669_AD002	Mus_musculus	mL5-2	Middle	0.73705	0.03038	2.44	Excitatory	mL5-12	mL5-2
Pool_1669_AD006	Mus_musculus	mNdnf-2	Middle	0.71822	0.01923	3.01	Inhibitory	mNdnf-12	mNdnf-12
Pool_1669_AD008	Mus_musculus	mL4	Middle	0.71731	0.02312	3.1	Excitatory	mL4	mL4
Pool_1669_AD010	Mus_musculus	mDL-2	Middle	0.73073	0.02724	3.89	Excitatory	mDL-123	mDL-2
Pool_166_AD002	Mus_musculus	mL5-1	Superficial	0.76008	0.02955	4.33	Excitatory	mL5-12	mL5-1
Pool_166_AD006	Mus_musculus	mVip	Superficial	0.77141	0.02171	4.57	Inhibitory	mVip	mVip
Pool_1670_AD006	Mus_musculus	mL5-2	Middle	0.75676	0.03157	1.93	Excitatory	mL5-12	mL5-2
Pool_1670_AD008	Mus_musculus	mL6-2	Middle	0.73348	0.02275	2.17	Excitatory	mL6-12	mL6-2
Pool_1670_AD010	Mus_musculus	mNdnf-2	Middle	0.7144	0.01732	2.06	Inhibitory	mNdnf-12	mNdnf-12
Pool_1671_AD006	Mus_musculus	mL5-1	Middle	0.74897	0.02766	2.03	Excitatory	mL5-12	mL5-1
Pool_1671_AD008	Mus_musculus	mL6-2	Middle	0.72871	0.02571	1.77	Excitatory	mL6-12	mL6-2
Pool_1672_AD006	Mus_musculus	mL6-2	Middle	0.7365	0.02015	2.17	Excitatory	mL6-12	mL6-2
Pool_1672_AD008	Mus_musculus	mL4	Middle	0.71236	0.01974	2.02	Excitatory	mL4	mL4
Pool_1672_AD010	Mus_musculus	mL4	Middle	0.70897	0.01987	2.25	Excitatory	mL4	mL4
Pool_1674_AD006	Mus_musculus	mL5-1	Middle	0.74348	0.02451	2.24	Excitatory	mL5-12	mL5-1
Pool_1674_AD008	Mus_musculus	mDL-1	Middle	0.72862	0.02577	1.99	Excitatory	mDL-123	mDL-1
Pool_1674_AD010	Mus_musculus	mL4	Middle	0.7087	0.02057	2.3	Excitatory	mL4	mL4
Pool_1676_AD006	Mus_musculus	mDL-2	Middle	0.74334	0.02488	1.83	Excitatory	mDL-123	mDL-2
Pool_1676_AD008	Mus_musculus	mL5-2	Middle	0.72942	0.03182	1.67	Excitatory	mL5-12	mL5-2
Pool_1676_AD010	Mus_musculus	mL5-1	Middle	0.72964	0.02759	1.96	Excitatory	mL5-12	mL5-1
Pool_1677_AD002	Mus_musculus	mDL-2	Middle	0.73822	0.02374	3.36	Excitatory	mDL-123	mDL-2
Pool_1677_AD006	Mus_musculus	mL6-2	Middle	0.75189	0.02626	3.99	Excitatory	mL6-12	mL6-2
Pool_1677_AD008	Mus_musculus	mDL-1	Middle	0.74283	0.02571	3.7	Excitatory	mDL-123	mDL-1
Pool_1677_AD010	Mus_musculus	mL5-2	Middle	0.7277	0.03246	3.05	Excitatory	mL5-12	mL5-2
Pool_1678_AD006	Mus_musculus	mSst-1	Middle	0.77296	0.03532	2.32	Inhibitory	mSst-12	mSst-12
Pool_1678_AD008	Mus_musculus	mDL-2	Middle	0.73297	0.0233	2.4	Excitatory	mDL-123	mDL-2
Pool_1678_AD010	Mus_musculus	mDL-2	Middle	0.72664	0.02366	2.06	Excitatory	mDL-123	mDL-2
Pool_1679_AD002	Mus_musculus	mL4	Middle	0.73867	0.02439	1.99	Excitatory	mL4	mL4
Pool_1679_AD006	Mus_musculus	mL6-2	Middle	0.74457	0.0211	2.81	Excitatory	mL6-12	mL6-2
Pool_1679_AD008	Mus_musculus	mL5-1	Middle	0.73183	0.02533	2.89	Excitatory	mL5-12	mL5-1
Pool_1679_AD010	Mus_musculus	mL4	Middle	0.7078	0.01943	2.65	Excitatory	mL4	mL4
Pool_167_AD002	Mus_musculus	mL2/3	Superficial	0.71347	0.01678	3.73	Excitatory	mL2/3	mL2/3
Pool_167_AD006	Mus_musculus	mL4	Superficial	0.74888	0.02035	5.43	Excitatory	mL4	mL4
Pool_1680_AD002	Mus_musculus	mDL-2	Middle	0.71791	0.03101	1.67	Excitatory	mDL-123	mDL-2
Pool_1680_AD006	Mus_musculus	mL6-2	Middle	0.74877	0.02175	2.62	Excitatory	mL6-12	mL6-2
Pool_1680_AD008	Mus_musculus	mL4	Middle	0.71335	0.01989	2.46	Excitatory	mL4	mL4
Pool_168_AD002	Mus_musculus	mL4	Superficial	0.73237	0.02019	3.79	Excitatory	mL4	mL4
Pool_168_AD006	Mus_musculus	mL4	Superficial	0.73383	0.02036	5.96	Excitatory	mL4	mL4
Pool_169_AD002	Mus_musculus	mL4	Superficial	0.7157	0.01909	3.87	Excitatory	mL4	mL4
Pool_169_AD006	Mus_musculus	mL4	Superficial	0.75999	0.02738	5.06	Excitatory	mL4	mL4
Pool_16_AD002	Mus_musculus	mL5-2	Superficial	0.74556	0.02801	4.32	Excitatory	mL5-12	mL5-2
Pool_16_AD006	Mus_musculus	mL2/3	Superficial	0.7345	0.02424	5.47	Excitatory	mL2/3	mL2/3
Pool_170_AD006	Mus_musculus	mL2/3	Superficial	0.74035	0.02167	5.27	Excitatory	mL2/3	mL2/3
Pool_171_AD002	Mus_musculus	mL5-1	Superficial	0.74237	0.02386	3.66	Excitatory	mL5-12	mL5-1
Pool_171_AD006	Mus_musculus	mL4	Superficial	0.76776	0.02104	6.57	Excitatory	mL4	mL4
Pool_172_AD002	Mus_musculus	mNdnf-1	Superficial	0.77087	0.02597	4.64	Inhibitory	mNdnf-12	mNdnf-12
Pool_172_AD006	Mus_musculus	mL2/3	Superficial	0.74237	0.02347	6.28	Excitatory	mL2/3	mL2/3
Pool_173_AD002	Mus_musculus	mL5-1	Superficial	0.74824	0.02908	4.6	Excitatory	mL5-12	mL5-1
Pool_173_AD006	Mus_musculus	mL2/3	Superficial	0.72985	0.02264	5.56	Excitatory	mL2/3	mL2/3
Pool_174_AD002	Mus_musculus	mL2/3	Superficial	0.7254	0.02056	4.59	Excitatory	mL2/3	mL2/3
Pool_174_AD006	Mus_musculus	mL2/3	Superficial	0.72434	0.02173	7.04	Excitatory	mL2/3	mL2/3
Pool_175_AD002	Mus_musculus	mPv	Superficial	0.79818	0.04077	3.24	Inhibitory	mPv	mPv
Pool_175_AD006	Mus_musculus	mL2/3	Superficial	0.74024	0.02108	5.89	Excitatory	mL2/3	mL2/3
Pool_176_AD002	Mus_musculus	mL2/3	Superficial	0.74027	0.02113	3.92	Excitatory	mL2/3	mL2/3
Pool_176_AD006	Mus_musculus	mL2/3	Superficial	0.72958	0.02334	5.41	Excitatory	mL2/3	mL2/3
Pool_177_AD002	Mus_musculus	mNdnf-2	Superficial	0.7353	0.01762	5.64	Inhibitory	mNdnf-12	mNdnf-12
Pool_177_AD006	Mus_musculus	mL5-2	Superficial	0.77455	0.0296	7.03	Excitatory	mL5-12	mL5-2
Pool_178_AD002	Mus_musculus	mL4	Superficial	0.73181	0.02823	4.32	Excitatory	mL4	mL4
Pool_178_AD006	Mus_musculus	mL2/3	Superficial	0.73668	0.02227	6.26	Excitatory	mL2/3	mL2/3
Pool_179_AD002	Mus_musculus	mL5-1	Superficial	0.75504	0.02806	4.73	Excitatory	mL5-12	mL5-1
Pool_179_AD006	Mus_musculus	mL2/3	Superficial	0.73882	0.02142	7.06	Excitatory	mL2/3	mL2/3
Pool_17_AD002	Mus_musculus	mL2/3	Superficial	0.71264	0.01991	5.6	Excitatory	mL2/3	mL2/3
Pool_17_AD006	Mus_musculus	mL4	Superficial	0.73731	0.01921	6.6	Excitatory	mL4	mL4
Pool_180_AD002	Mus_musculus	mL2/3	Superficial	0.7322	0.02198	3.99	Excitatory	mL2/3	mL2/3
Pool_180_AD006	Mus_musculus	mL2/3	Superficial	0.76602	0.01781	6.55	Excitatory	mL2/3	mL2/3
Pool_181_AD002	Mus_musculus	mL5-1	Superficial	0.75812	0.02801	4.78	Excitatory	mL5-12	mL5-1
Pool_181_AD006	Mus_musculus	mL2/3	Superficial	0.74153	0.02186	7.22	Excitatory	mL2/3	mL2/3
Pool_182_AD002	Mus_musculus	mL2/3	Superficial	0.72168	0.02214	4.45	Excitatory	mL2/3	mL2/3
Pool_182_AD006	Mus_musculus	mL4	Superficial	0.75725	0.0212	6.58	Excitatory	mL4	mL4
Pool_183_AD002	Mus_musculus	mL2/3	Superficial	0.73043	0.02249	4.3	Excitatory	mL2/3	mL2/3
Pool_183_AD006	Mus_musculus	mL4	Superficial	0.73113	0.01706	5.99	Excitatory	mL4	mL4
Pool_184_AD002	Mus_musculus	mL4	Superficial	0.7314	0.02036	4.43	Excitatory	mL4	mL4
Pool_184_AD006	Mus_musculus	mL5-1	Superficial	0.77835	0.0295	6.16	Excitatory	mL5-12	mL5-1
Pool_185_AD002	Mus_musculus	mL4	Superficial	0.72034	0.02053	2.1	Excitatory	mL4	mL4
Pool_185_AD006	Mus_musculus	mL2/3	Superficial	0.74087	0.02273	5.51	Excitatory	mL2/3	mL2/3
Pool_186_AD002	Mus_musculus	mNdnf-2	Superficial	0.72735	0.01737	3.52	Inhibitory	mNdnf-12	mNdnf-12
Pool_186_AD006	Mus_musculus	mL4	Superficial	0.75496	0.0218	5.93	Excitatory	mL4	mL4
Pool_187_AD006	Mus_musculus	mL5-1	Superficial	0.76745	0.02937	4.7	Excitatory	mL5-12	mL5-1
Pool_188_AD002	Mus_musculus	mPv	Superficial	0.77173	0.02241	4.23	Inhibitory	mPv	mPv
Pool_188_AD006	Mus_musculus	mL2/3	Superficial	0.73191	0.01988	6.34	Excitatory	mL2/3	mL2/3
Pool_189_AD002	Mus_musculus	mL2/3	Superficial	0.74819	0.02265	4.3	Excitatory	mL2/3	mL2/3
Pool_189_AD006	Mus_musculus	mNdnf-2	Superficial	0.73772	0.0165	5	Inhibitory	mNdnf-12	mNdnf-12
Pool_18_AD006	Mus_musculus	mL2/3	Superficial	0.72852	0.02347	4.12	Excitatory	mL2/3	mL2/3
Pool_190_AD002	Mus_musculus	mNdnf-2	Superficial	0.73558	0.01952	3.91	Inhibitory	mNdnf-12	mNdnf-12
Pool_190_AD006	Mus_musculus	mL2/3	Superficial	0.73562	0.02205	5.82	Excitatory	mL2/3	mL2/3
Pool_191_AD002	Mus_musculus	mL2/3	Superficial	0.72002	0.02058	3.77	Excitatory	mL2/3	mL2/3
Pool_191_AD006	Mus_musculus	mL2/3	Superficial	0.72582	0.01996	6.34	Excitatory	mL2/3	mL2/3
Pool_192_AD002	Mus_musculus	mL2/3	Superficial	0.73169	0.02711	2.77	Excitatory	mL2/3	mL2/3
Pool_192_AD006	Mus_musculus	mL2/3	Superficial	0.73241	0.02667	5.67	Excitatory	mL2/3	mL2/3
Pool_193_AD002	Mus_musculus	mL2/3	Superficial	0.71967	0.02063	5.36	Excitatory	mL2/3	mL2/3
Pool_193_AD006	Mus_musculus	mL4	Superficial	0.74067	0.02344	5.59	Excitatory	mL4	mL4
Pool_194_AD002	Mus_musculus	mL2/3	Superficial	0.73371	0.02425	3.98	Excitatory	mL2/3	mL2/3
Pool_194_AD006	Mus_musculus	mL4	Superficial	0.73892	0.0226	5.14	Excitatory	mL4	mL4
Pool_195_AD002	Mus_musculus	mL4	Superficial	0.74336	0.02259	4.05	Excitatory	mL4	mL4
Pool_195_AD006	Mus_musculus	mL2/3	Superficial	0.73843	0.02674	6.45	Excitatory	mL2/3	mL2/3
Pool_198_AD002	Mus_musculus	mL2/3	Superficial	0.70308	0.02188	3.5	Excitatory	mL2/3	mL2/3
Pool_198_AD006	Mus_musculus	mL5-2	Superficial	0.75392	0.03111	3.47	Excitatory	mL5-12	mL5-2
Pool_19_AD002	Mus_musculus	mL5-2	Superficial	0.74493	0.03191	2.17	Excitatory	mL5-12	mL5-2
Pool_19_AD006	Mus_musculus	mL4	Superficial	0.73606	0.01965	4.12	Excitatory	mL4	mL4
Pool_1_AD006	Mus_musculus	mL5-1	Superficial	0.73767	0.02221	3.52	Excitatory	mL5-12	mL5-1
Pool_200_AD006	Mus_musculus	mL5-1	Superficial	0.75375	0.02845	4.59	Excitatory	mL5-12	mL5-1
Pool_201_AD002	Mus_musculus	mL2/3	Superficial	0.7018	0.02239	6.22	Excitatory	mL2/3	mL2/3
Pool_202_AD006	Mus_musculus	mL2/3	Superficial	0.70136	0.02365	1.29	Excitatory	mL2/3	mL2/3
Pool_205_AD006	Mus_musculus	mL2/3	Superficial	0.71247	0.02174	1.92	Excitatory	mL2/3	mL2/3
Pool_206_AD006	Mus_musculus	mL2/3	Superficial	0.72929	0.02302	1.27	Excitatory	mL2/3	mL2/3
Pool_208_AD006	Mus_musculus	mL2/3	Superficial	0.72922	0.02149	1.76	Excitatory	mL2/3	mL2/3
Pool_209_AD002	Mus_musculus	mL2/3	Superficial	0.7237	0.0198	4.52	Excitatory	mL2/3	mL2/3
Pool_20_AD006	Mus_musculus	mL2/3	Superficial	0.75356	0.02026	3	Excitatory	mL2/3	mL2/3
Pool_210_AD002	Mus_musculus	mPv	Superficial	0.76582	0.0275	5.05	Inhibitory	mPv	mPv
Pool_210_AD006	Mus_musculus	mL2/3	Superficial	0.72724	0.02354	4.5	Excitatory	mL2/3	mL2/3
Pool_212_AD002	Mus_musculus	mL2/3	Superficial	0.70531	0.02339	1.87	Excitatory	mL2/3	mL2/3
Pool_212_AD006	Mus_musculus	mL4	Superficial	0.71759	0.02207	7.18	Excitatory	mL4	mL4
Pool_214_AD002	Mus_musculus	mL2/3	Superficial	0.7294	0.02226	3.12	Excitatory	mL2/3	mL2/3
Pool_214_AD006	Mus_musculus	mL2/3	Superficial	0.71622	0.02397	7.13	Excitatory	mL2/3	mL2/3
Pool_216_AD002	Mus_musculus	mL2/3	Superficial	0.71218	0.02176	2.36	Excitatory	mL2/3	mL2/3
Pool_216_AD006	Mus_musculus	mL2/3	Superficial	0.71704	0.0212	6.71	Excitatory	mL2/3	mL2/3
Pool_218_AD002	Mus_musculus	mL2/3	Superficial	0.70165	0.021	1.7	Excitatory	mL2/3	mL2/3
Pool_218_AD006	Mus_musculus	mL2/3	Superficial	0.73325	0.02595	5.73	Excitatory	mL2/3	mL2/3
Pool_219_AD002	Mus_musculus	mL2/3	Superficial	0.70371	0.02372	2.64	Excitatory	mL2/3	mL2/3
Pool_219_AD006	Mus_musculus	mL2/3	Superficial	0.73206	0.02688	6.14	Excitatory	mL2/3	mL2/3
Pool_21_AD002	Mus_musculus	mL2/3	Superficial	0.70188	0.02263	3.8	Excitatory	mL2/3	mL2/3
Pool_21_AD006	Mus_musculus	mL2/3	Superficial	0.72288	0.02517	6.08	Excitatory	mL2/3	mL2/3
Pool_220_AD006	Mus_musculus	mL2/3	Superficial	0.75758	0.02208	3.55	Excitatory	mL2/3	mL2/3
Pool_221_AD006	Mus_musculus	mL2/3	Superficial	0.73561	0.02231	5.38	Excitatory	mL2/3	mL2/3
Pool_222_AD002	Mus_musculus	mL2/3	Superficial	0.7029	0.023	1.46	Excitatory	mL2/3	mL2/3
Pool_222_AD006	Mus_musculus	mNdnf-1	Superficial	0.76398	0.02946	4.89	Inhibitory	mNdnf-12	mNdnf-12
Pool_223_AD006	Mus_musculus	mL2/3	Superficial	0.73641	0.02093	5.92	Excitatory	mL2/3	mL2/3
Pool_224_AD002	Mus_musculus	mL5-1	Superficial	0.72798	0.02385	2.58	Excitatory	mL5-12	mL5-1
Pool_224_AD006	Mus_musculus	mL2/3	Superficial	0.73175	0.02258	4.73	Excitatory	mL2/3	mL2/3
Pool_225_AD002	Mus_musculus	mL2/3	Superficial	0.70452	0.02123	5.42	Excitatory	mL2/3	mL2/3
Pool_225_AD006	Mus_musculus	mL5-1	Superficial	0.75696	0.02944	7.6	Excitatory	mL5-12	mL5-1
Pool_226_AD006	Mus_musculus	mL2/3	Superficial	0.72227	0.02593	7	Excitatory	mL2/3	mL2/3
Pool_227_AD006	Mus_musculus	mL2/3	Superficial	0.73915	0.01973	2.37	Excitatory	mL2/3	mL2/3
Pool_229_AD006	Mus_musculus	mL2/3	Superficial	0.73827	0.01965	6.92	Excitatory	mL2/3	mL2/3
Pool_22_AD002	Mus_musculus	mVip	Superficial	0.77042	0.02377	4.01	Inhibitory	mVip	mVip
Pool_230_AD006	Mus_musculus	mL4	Superficial	0.73277	0.02074	6.32	Excitatory	mL4	mL4
Pool_231_AD002	Mus_musculus	mL2/3	Superficial	0.71277	0.02389	4.6	Excitatory	mL2/3	mL2/3
Pool_232_AD006	Mus_musculus	mL2/3	Superficial	0.70152	0.02309	2.81	Excitatory	mL2/3	mL2/3
Pool_233_AD002	Mus_musculus	mL2/3	Superficial	0.70899	0.02466	3.06	Excitatory	mL2/3	mL2/3
Pool_233_AD006	Mus_musculus	mL2/3	Superficial	0.71837	0.02072	1.83	Excitatory	mL2/3	mL2/3
Pool_234_AD006	Mus_musculus	mL2/3	Superficial	0.74179	0.02247	3.45	Excitatory	mL2/3	mL2/3
Pool_235_AD006	Mus_musculus	mPv	Superficial	0.7654	0.02675	4.18	Inhibitory	mPv	mPv
Pool_238_AD006	Mus_musculus	mL4	Superficial	0.74008	0.02081	6.59	Excitatory	mL4	mL4
Pool_239_AD002	Mus_musculus	mL2/3	Superficial	0.69682	0.02565	3.06	Excitatory	mL2/3	mL2/3
Pool_239_AD006	Mus_musculus	mL2/3	Superficial	0.70542	0.02238	1.62	Excitatory	mL2/3	mL2/3
Pool_23_AD002	Mus_musculus	mL5-1	Superficial	0.73906	0.02807	3.76	Excitatory	mL5-12	mL5-1
Pool_23_AD006	Mus_musculus	mL2/3	Superficial	0.74439	0.02187	5.11	Excitatory	mL2/3	mL2/3
Pool_240_AD002	Mus_musculus	mL4	Superficial	0.74034	0.02132	2.44	Excitatory	mL4	mL4
Pool_240_AD006	Mus_musculus	mL4	Superficial	0.72408	0.01732	6.52	Excitatory	mL4	mL4
Pool_241_AD002	Mus_musculus	mL2/3	Superficial	0.70612	0.02535	5.13	Excitatory	mL2/3	mL2/3
Pool_241_AD006	Mus_musculus	mL2/3	Superficial	0.72957	0.02068	7.28	Excitatory	mL2/3	mL2/3
Pool_242_AD006	Mus_musculus	mL2/3	Superficial	0.72331	0.0222	5.06	Excitatory	mL2/3	mL2/3
Pool_243_AD006	Mus_musculus	mL4	Superficial	0.7361	0.02035	5.5	Excitatory	mL4	mL4
Pool_244_AD006	Mus_musculus	mL4	Superficial	0.72164	0.01779	5.74	Excitatory	mL4	mL4
Pool_245_AD006	Mus_musculus	mL2/3	Superficial	0.73571	0.02076	7.11	Excitatory	mL2/3	mL2/3
Pool_246_AD002	Mus_musculus	mL4	Superficial	0.70679	0.02064	3.91	Excitatory	mL4	mL4
Pool_246_AD006	Mus_musculus	mL2/3	Superficial	0.74997	0.02637	7.95	Excitatory	mL2/3	mL2/3
Pool_247_AD006	Mus_musculus	mVip	Superficial	0.74256	0.02111	2.17	Inhibitory	mVip	mVip
Pool_248_AD006	Mus_musculus	mL4	Superficial	0.73354	0.02165	6.96	Excitatory	mL4	mL4
Pool_249_AD006	Mus_musculus	mL2/3	Superficial	0.7187	0.02244	5.9	Excitatory	mL2/3	mL2/3
Pool_24_AD002	Mus_musculus	mL2/3	Superficial	0.72349	0.02098	3.98	Excitatory	mL2/3	mL2/3
Pool_24_AD006	Mus_musculus	mL2/3	Superficial	0.72676	0.02016	5.05	Excitatory	mL2/3	mL2/3
Pool_250_AD006	Mus_musculus	mL2/3	Superficial	0.73283	0.02318	5.51	Excitatory	mL2/3	mL2/3
Pool_251_AD006	Mus_musculus	mL2/3	Superficial	0.75851	0.01946	6.87	Excitatory	mL2/3	mL2/3
Pool_252_AD006	Mus_musculus	mL4	Superficial	0.73776	0.02671	6.25	Excitatory	mL4	mL4
Pool_253_AD006	Mus_musculus	mNdnf-2	Superficial	0.74712	0.02156	5.66	Inhibitory	mNdnf-12	mNdnf-12
Pool_254_AD002	Mus_musculus	mL2/3	Superficial	0.70404	0.02183	1.33	Excitatory	mL2/3	mL2/3
Pool_254_AD006	Mus_musculus	mL4	Superficial	0.73377	0.02032	4.54	Excitatory	mL4	mL4
Pool_255_AD006	Mus_musculus	mL2/3	Superficial	0.72089	0.02486	7.54	Excitatory	mL2/3	mL2/3
Pool_256_AD006	Mus_musculus	mL2/3	Superficial	0.71764	0.02293	5	Excitatory	mL2/3	mL2/3
Pool_257_AD006	Mus_musculus	mL2/3	Superficial	0.74458	0.02157	5.92	Excitatory	mL2/3	mL2/3
Pool_258_AD006	Mus_musculus	mL2/3	Superficial	0.72137	0.02358	5.11	Excitatory	mL2/3	mL2/3
Pool_259_AD006	Mus_musculus	mL2/3	Superficial	0.74572	0.01909	5.63	Excitatory	mL2/3	mL2/3
Pool_25_AD006	Mus_musculus	mL4	Superficial	0.73789	0.01898	3.77	Excitatory	mL4	mL4
Pool_260_AD006	Mus_musculus	mSst-1	Superficial	0.794	0.03316	5.03	Inhibitory	mSst-12	mSst-12
Pool_261_AD006	Mus_musculus	mL2/3	Superficial	0.71831	0.02499	5.01	Excitatory	mL2/3	mL2/3
Pool_262_AD006	Mus_musculus	mNdnf-2	Superficial	0.7212	0.01934	5.24	Inhibitory	mNdnf-12	mNdnf-12
Pool_263_AD006	Mus_musculus	mL2/3	Superficial	0.73585	0.02283	5.51	Excitatory	mL2/3	mL2/3
Pool_264_AD006	Mus_musculus	mNdnf-2	Superficial	0.7134	0.01697	5.4	Inhibitory	mNdnf-12	mNdnf-12
Pool_266_AD006	Mus_musculus	mL2/3	Superficial	0.71745	0.02398	5.27	Excitatory	mL2/3	mL2/3
Pool_267_AD006	Mus_musculus	mL2/3	Superficial	0.73445	0.02628	5.74	Excitatory	mL2/3	mL2/3
Pool_268_AD006	Mus_musculus	mDL-2	Superficial	0.74339	0.02583	6.81	Excitatory	mDL-123	mDL-2
Pool_269_AD006	Mus_musculus	mL2/3	Superficial	0.72057	0.0205	5.01	Excitatory	mL2/3	mL2/3
Pool_26_AD002	Mus_musculus	mL4	Superficial	0.75747	0.01943	3.84	Excitatory	mL4	mL4
Pool_26_AD006	Mus_musculus	mL4	Superficial	0.74955	0.02172	4.03	Excitatory	mL4	mL4
Pool_270_AD006	Mus_musculus	mL4	Superficial	0.72529	0.02229	4.05	Excitatory	mL4	mL4
Pool_271_AD006	Mus_musculus	mL2/3	Superficial	0.74402	0.02133	4.05	Excitatory	mL2/3	mL2/3
Pool_272_AD006	Mus_musculus	mL2/3	Superficial	0.71631	0.02265	5.87	Excitatory	mL2/3	mL2/3
Pool_273_AD002	Mus_musculus	mL2/3	Superficial	0.71117	0.02215	4.01	Excitatory	mL2/3	mL2/3
Pool_273_AD006	Mus_musculus	mL2/3	Superficial	0.72625	0.01764	12.47	Excitatory	mL2/3	mL2/3
Pool_274_AD002	Mus_musculus	mL6-1	Superficial	0.76913	0.02749	2.32	Excitatory	mL6-12	mL6-1
Pool_275_AD006	Mus_musculus	mNdnf-2	Superficial	0.75124	0.02175	6.84	Inhibitory	mNdnf-12	mNdnf-12
Pool_276_AD006	Mus_musculus	mL2/3	Superficial	0.73408	0.02237	5.89	Excitatory	mL2/3	mL2/3
Pool_277_AD006	Mus_musculus	mL2/3	Superficial	0.71568	0.023	1.83	Excitatory	mL2/3	mL2/3
Pool_278_AD006	Mus_musculus	mL5-1	Superficial	0.75382	0.02847	6.65	Excitatory	mL5-12	mL5-1
Pool_279_AD006	Mus_musculus	mL4	Superficial	0.72011	0.01787	4.66	Excitatory	mL4	mL4
Pool_27_AD002	Mus_musculus	mL2/3	Superficial	0.73418	0.02417	1.77	Excitatory	mL2/3	mL2/3
Pool_27_AD006	Mus_musculus	mL4	Superficial	0.74087	0.01732	2.89	Excitatory	mL4	mL4
Pool_280_AD006	Mus_musculus	mL4	Superficial	0.74319	0.02118	5.28	Excitatory	mL4	mL4
Pool_281_AD002	Mus_musculus	mPv	Superficial	0.74664	0.02402	3.45	Inhibitory	mPv	mPv
Pool_281_AD006	Mus_musculus	mVip	Superficial	0.75668	0.02726	6.63	Inhibitory	mVip	mVip
Pool_282_AD002	Mus_musculus	mNdnf-2	Superficial	0.70075	0.01594	5.04	Inhibitory	mNdnf-12	mNdnf-12
Pool_282_AD006	Mus_musculus	mVip	Superficial	0.75854	0.02858	4.58	Inhibitory	mVip	mVip
Pool_283_AD002	Mus_musculus	mL2/3	Superficial	0.68648	0.02173	2.03	Excitatory	mL2/3	mL2/3
Pool_283_AD006	Mus_musculus	mL2/3	Superficial	0.73479	0.02476	5.38	Excitatory	mL2/3	mL2/3
Pool_284_AD006	Mus_musculus	mL2/3	Superficial	0.7364	0.02733	5.8	Excitatory	mL2/3	mL2/3
Pool_285_AD006	Mus_musculus	mL2/3	Superficial	0.71916	0.02118	7.63	Excitatory	mL2/3	mL2/3
Pool_286_AD006	Mus_musculus	mL2/3	Superficial	0.72229	0.02315	6.34	Excitatory	mL2/3	mL2/3
Pool_287_AD006	Mus_musculus	mL4	Superficial	0.71364	0.01914	7.12	Excitatory	mL4	mL4
Pool_288_AD002	Mus_musculus	mL2/3	Superficial	0.71177	0.01989	4.68	Excitatory	mL2/3	mL2/3
Pool_288_AD006	Mus_musculus	mL2/3	Superficial	0.74223	0.02098	5.24	Excitatory	mL2/3	mL2/3
Pool_289_AD010	Mus_musculus	mL2/3	Superficial	0.70448	0.02275	5.44	Excitatory	mL2/3	mL2/3
Pool_28_AD002	Mus_musculus	mL2/3	Superficial	0.71477	0.02565	3.67	Excitatory	mL2/3	mL2/3
Pool_28_AD006	Mus_musculus	mL2/3	Superficial	0.73922	0.01988	3.22	Excitatory	mL2/3	mL2/3
Pool_290_AD010	Mus_musculus	mL5-2	Superficial	0.7387	0.03028	4.93	Excitatory	mL5-12	mL5-2
Pool_291_AD010	Mus_musculus	mL2/3	Superficial	0.72313	0.01984	4.77	Excitatory	mL2/3	mL2/3
Pool_293_AD010	Mus_musculus	mPv	Superficial	0.7669	0.03784	5.76	Inhibitory	mPv	mPv
Pool_294_AD010	Mus_musculus	mL4	Superficial	0.70278	0.02162	4.82	Excitatory	mL4	mL4
Pool_295_AD010	Mus_musculus	mL2/3	Superficial	0.71177	0.02262	3.72	Excitatory	mL2/3	mL2/3
Pool_296_AD008	Mus_musculus	mL2/3	Superficial	0.71515	0.01695	6	Excitatory	mL2/3	mL2/3
Pool_296_AD010	Mus_musculus	mL5-2	Superficial	0.75037	0.0295	4.55	Excitatory	mL5-12	mL5-2
Pool_297_AD010	Mus_musculus	mNdnf-2	Superficial	0.73742	0.0222	6.28	Inhibitory	mNdnf-12	mNdnf-12
Pool_299_AD008	Mus_musculus	mL2/3	Superficial	0.70812	0.02418	4.4	Excitatory	mL2/3	mL2/3
Pool_299_AD010	Mus_musculus	mL2/3	Superficial	0.71686	0.02102	3.71	Excitatory	mL2/3	mL2/3
Pool_29_AD002	Mus_musculus	mPv	Superficial	0.77187	0.02376	4.2	Inhibitory	mPv	mPv
Pool_29_AD006	Mus_musculus	mL2/3	Superficial	0.73419	0.02545	4.52	Excitatory	mL2/3	mL2/3
Pool_2_AD006	Mus_musculus	mL6-1	Superficial	0.79898	0.02963	5.24	Excitatory	mL6-12	mL6-1
Pool_300_AD008	Mus_musculus	mL5-1	Superficial	0.71571	0.02622	1.44	Excitatory	mL5-12	mL5-1
Pool_300_AD010	Mus_musculus	mL2/3	Superficial	0.72878	0.02203	4.06	Excitatory	mL2/3	mL2/3
Pool_301_AD008	Mus_musculus	mL5-1	Superficial	0.74239	0.02793	4.82	Excitatory	mL5-12	mL5-1
Pool_302_AD010	Mus_musculus	mL2/3	Superficial	0.70728	0.02438	6.19	Excitatory	mL2/3	mL2/3
Pool_303_AD010	Mus_musculus	mNdnf-2	Superficial	0.71304	0.01609	5.68	Inhibitory	mNdnf-12	mNdnf-12
Pool_304_AD008	Mus_musculus	mL5-1	Superficial	0.72538	0.02366	3.37	Excitatory	mL5-12	mL5-1
Pool_304_AD010	Mus_musculus	mL2/3	Superficial	0.7168	0.02366	5.2	Excitatory	mL2/3	mL2/3
Pool_306_AD010	Mus_musculus	mL5-1	Superficial	0.75389	0.02907	4.44	Excitatory	mL5-12	mL5-1
Pool_307_AD010	Mus_musculus	mL2/3	Superficial	0.70555	0.02297	6.53	Excitatory	mL2/3	mL2/3
Pool_308_AD010	Mus_musculus	mL2/3	Superficial	0.71111	0.02474	2.36	Excitatory	mL2/3	mL2/3
Pool_309_AD010	Mus_musculus	mL5-1	Superficial	0.7292	0.02509	5.55	Excitatory	mL5-12	mL5-1
Pool_30_AD006	Mus_musculus	mL2/3	Superficial	0.75566	0.02051	3.33	Excitatory	mL2/3	mL2/3
Pool_310_AD008	Mus_musculus	mL5-1	Superficial	0.72614	0.02742	5.91	Excitatory	mL5-12	mL5-1
Pool_311_AD008	Mus_musculus	mL2/3	Superficial	0.70189	0.01888	3.01	Excitatory	mL2/3	mL2/3
Pool_311_AD010	Mus_musculus	mL2/3	Superficial	0.70334	0.02449	5.52	Excitatory	mL2/3	mL2/3
Pool_312_AD008	Mus_musculus	mL2/3	Superficial	0.73667	0.02177	5.24	Excitatory	mL2/3	mL2/3
Pool_312_AD010	Mus_musculus	mL2/3	Superficial	0.70892	0.02444	4.13	Excitatory	mL2/3	mL2/3
Pool_313_AD010	Mus_musculus	mL2/3	Superficial	0.73896	0.02047	4.38	Excitatory	mL2/3	mL2/3
Pool_314_AD008	Mus_musculus	mNdnf-2	Superficial	0.73651	0.02451	1.12	Inhibitory	mNdnf-12	mNdnf-12
Pool_314_AD010	Mus_musculus	mSst-1	Superficial	0.7862	0.02617	4.47	Inhibitory	mSst-12	mSst-12
Pool_315_AD010	Mus_musculus	mVip	Superficial	0.75971	0.03029	3.94	Inhibitory	mVip	mVip
Pool_316_AD008	Mus_musculus	mL5-1	Superficial	0.75199	0.02394	3.4	Excitatory	mL5-12	mL5-1
Pool_316_AD010	Mus_musculus	mL2/3	Superficial	0.74559	0.02396	5.08	Excitatory	mL2/3	mL2/3
Pool_318_AD010	Mus_musculus	mSst-1	Superficial	0.78686	0.02629	4.87	Inhibitory	mSst-12	mSst-12
Pool_319_AD010	Mus_musculus	mPv	Superficial	0.76923	0.02677	4.6	Inhibitory	mPv	mPv
Pool_31_AD002	Mus_musculus	mL4	Superficial	0.7321	0.01952	3.34	Excitatory	mL4	mL4
Pool_31_AD006	Mus_musculus	mL4	Superficial	0.75449	0.02199	4.22	Excitatory	mL4	mL4
Pool_320_AD010	Mus_musculus	mPv	Superficial	0.77499	0.03135	5.1	Inhibitory	mPv	mPv
Pool_322_AD008	Mus_musculus	mSst-1	Superficial	0.77529	0.02919	4.7	Inhibitory	mSst-12	mSst-12
Pool_322_AD010	Mus_musculus	mL4	Superficial	0.73786	0.02345	6.47	Excitatory	mL4	mL4
Pool_323_AD010	Mus_musculus	mL2/3	Superficial	0.70766	0.02276	5.85	Excitatory	mL2/3	mL2/3
Pool_325_AD010	Mus_musculus	mL2/3	Superficial	0.72082	0.02244	6.33	Excitatory	mL2/3	mL2/3
Pool_326_AD010	Mus_musculus	mL5-1	Superficial	0.74232	0.03138	6.63	Excitatory	mL5-12	mL5-1
Pool_327_AD010	Mus_musculus	mPv	Superficial	0.75305	0.02898	6.64	Inhibitory	mPv	mPv
Pool_328_AD010	Mus_musculus	mL2/3	Superficial	0.7182	0.02223	7.7	Excitatory	mL2/3	mL2/3
Pool_329_AD008	Mus_musculus	mL5-1	Superficial	0.74591	0.02563	5.72	Excitatory	mL5-12	mL5-1
Pool_329_AD010	Mus_musculus	mL2/3	Superficial	0.69894	0.02128	1.16	Excitatory	mL2/3	mL2/3
Pool_32_AD002	Mus_musculus	mL2/3	Superficial	0.73862	0.02002	4.01	Excitatory	mL2/3	mL2/3
Pool_32_AD006	Mus_musculus	mL5-1	Superficial	0.76644	0.02594	5.28	Excitatory	mL5-12	mL5-1
Pool_330_AD008	Mus_musculus	mL2/3	Superficial	0.73116	0.02028	2.1	Excitatory	mL2/3	mL2/3
Pool_331_AD010	Mus_musculus	mL2/3	Superficial	0.71884	0.02083	1.78	Excitatory	mL2/3	mL2/3
Pool_333_AD010	Mus_musculus	mNdnf-2	Superficial	0.75195	0.01933	3.92	Inhibitory	mNdnf-12	mNdnf-12
Pool_335_AD010	Mus_musculus	mL2/3	Superficial	0.70835	0.02199	5.81	Excitatory	mL2/3	mL2/3
Pool_336_AD010	Mus_musculus	mL4	Superficial	0.72468	0.02172	6.22	Excitatory	mL4	mL4
Pool_338_AD010	Mus_musculus	mL2/3	Superficial	0.7137	0.0229	5.19	Excitatory	mL2/3	mL2/3
Pool_339_AD010	Mus_musculus	mSst-1	Superficial	0.77305	0.0268	3.93	Inhibitory	mSst-12	mSst-12
Pool_33_AD006	Mus_musculus	mL4	Superficial	0.73132	0.02074	6.09	Excitatory	mL4	mL4
Pool_341_AD010	Mus_musculus	mL4	Superficial	0.71096	0.01338	4	Excitatory	mL4	mL4
Pool_342_AD010	Mus_musculus	mL2/3	Superficial	0.69267	0.022	5.38	Excitatory	mL2/3	mL2/3
Pool_343_AD010	Mus_musculus	mVip	Superficial	0.75914	0.0192	5.94	Inhibitory	mVip	mVip
Pool_344_AD010	Mus_musculus	mL2/3	Superficial	0.73946	0.02555	1.18	Excitatory	mL2/3	mL2/3
Pool_345_AD010	Mus_musculus	mNdnf-2	Superficial	0.71653	0.01782	6.75	Inhibitory	mNdnf-12	mNdnf-12
Pool_346_AD008	Mus_musculus	mL2/3	Superficial	0.72516	0.02052	3.06	Excitatory	mL2/3	mL2/3
Pool_347_AD008	Mus_musculus	mDL-1	Superficial	0.75882	0.02315	1.03	Excitatory	mDL-123	mDL-1
Pool_347_AD010	Mus_musculus	mL4	Superficial	0.74113	0.02408	6.13	Excitatory	mL4	mL4
Pool_348_AD008	Mus_musculus	mNdnf-2	Superficial	0.71271	0.01668	5.39	Inhibitory	mNdnf-12	mNdnf-12
Pool_34_AD006	Mus_musculus	mNdnf-2	Superficial	0.72579	0.01592	6.49	Inhibitory	mNdnf-12	mNdnf-12
Pool_350_AD010	Mus_musculus	mL2/3	Superficial	0.71858	0.02314	5.5	Excitatory	mL2/3	mL2/3
Pool_351_AD010	Mus_musculus	mNdnf-1	Superficial	0.75231	0.02844	6.03	Inhibitory	mNdnf-12	mNdnf-12
Pool_352_AD010	Mus_musculus	mL4	Superficial	0.70431	0.02327	1.21	Excitatory	mL4	mL4
Pool_354_AD008	Mus_musculus	mL2/3	Superficial	0.71164	0.02033	4.36	Excitatory	mL2/3	mL2/3
Pool_355_AD010	Mus_musculus	mL2/3	Superficial	0.70738	0.02195	1.6	Excitatory	mL2/3	mL2/3
Pool_356_AD010	Mus_musculus	mL2/3	Superficial	0.71861	0.02072	1.54	Excitatory	mL2/3	mL2/3
Pool_358_AD010	Mus_musculus	mL5-1	Superficial	0.73112	0.0285	3.88	Excitatory	mL5-12	mL5-1
Pool_359_AD010	Mus_musculus	mL2/3	Superficial	0.72282	0.02024	4.39	Excitatory	mL2/3	mL2/3
Pool_35_AD006	Mus_musculus	mL4	Superficial	0.7468	0.01916	5.14	Excitatory	mL4	mL4
Pool_360_AD008	Mus_musculus	mL5-2	Superficial	0.75741	0.02996	2.97	Excitatory	mL5-12	mL5-2
Pool_360_AD010	Mus_musculus	mVip	Superficial	0.75014	0.02795	4.21	Inhibitory	mVip	mVip
Pool_365_AD010	Mus_musculus	mDL-2	Superficial	0.75376	0.03018	3.78	Excitatory	mDL-123	mDL-2
Pool_366_AD008	Mus_musculus	mL2/3	Superficial	0.75573	0.01912	3.66	Excitatory	mL2/3	mL2/3
Pool_366_AD010	Mus_musculus	mNdnf-2	Superficial	0.71209	0.01913	2.53	Inhibitory	mNdnf-12	mNdnf-12
Pool_368_AD008	Mus_musculus	mL5-1	Superficial	0.73487	0.02623	5.13	Excitatory	mL5-12	mL5-1
Pool_368_AD010	Mus_musculus	mL2/3	Superficial	0.71582	0.02233	4.56	Excitatory	mL2/3	mL2/3
Pool_369_AD008	Mus_musculus	mL2/3	Superficial	0.71669	0.01905	5	Excitatory	mL2/3	mL2/3
Pool_36_AD006	Mus_musculus	mL2/3	Superficial	0.74202	0.02366	5.23	Excitatory	mL2/3	mL2/3
Pool_370_AD010	Mus_musculus	mL2/3	Superficial	0.70785	0.02429	5.74	Excitatory	mL2/3	mL2/3
Pool_371_AD010	Mus_musculus	mL2/3	Superficial	0.70867	0.02379	2.5	Excitatory	mL2/3	mL2/3
Pool_372_AD008	Mus_musculus	mL4	Superficial	0.74168	0.02228	5.43	Excitatory	mL4	mL4
Pool_373_AD010	Mus_musculus	mSst-1	Superficial	0.77236	0.02513	6.11	Inhibitory	mSst-12	mSst-12
Pool_374_AD008	Mus_musculus	mL2/3	Superficial	0.70498	0.02105	4.98	Excitatory	mL2/3	mL2/3
Pool_375_AD010	Mus_musculus	mL2/3	Superficial	0.70717	0.02142	6.66	Excitatory	mL2/3	mL2/3
Pool_377_AD010	Mus_musculus	mL2/3	Superficial	0.70164	0.01943	5.77	Excitatory	mL2/3	mL2/3
Pool_378_AD008	Mus_musculus	mNdnf-1	Superficial	0.72039	0.01724	2.37	Inhibitory	mNdnf-12	mNdnf-12
Pool_379_AD010	Mus_musculus	mL2/3	Superficial	0.70497	0.0198	5.56	Excitatory	mL2/3	mL2/3
Pool_37_AD006	Mus_musculus	mL4	Superficial	0.74998	0.02319	5.37	Excitatory	mL4	mL4
Pool_381_AD010	Mus_musculus	mL2/3	Superficial	0.69929	0.02271	1.25	Excitatory	mL2/3	mL2/3
Pool_382_AD010	Mus_musculus	mL2/3	Superficial	0.709	0.02181	4.97	Excitatory	mL2/3	mL2/3
Pool_383_AD010	Mus_musculus	mL2/3	Superficial	0.69807	0.02175	2.23	Excitatory	mL2/3	mL2/3
Pool_384_AD008	Mus_musculus	mL2/3	Superficial	0.74167	0.02246	4.75	Excitatory	mL2/3	mL2/3
Pool_384_AD010	Mus_musculus	mVip	Superficial	0.73365	0.02709	1.83	Inhibitory	mVip	mVip
Pool_385_AD006	Mus_musculus	mSst-1	Superficial	0.78976	0.02894	5.31	Inhibitory	mSst-12	mSst-12
Pool_387_AD002	Mus_musculus	mL2/3	Superficial	0.72989	0.01659	5	Excitatory	mL2/3	mL2/3
Pool_387_AD006	Mus_musculus	mSst-1	Superficial	0.78659	0.02834	6.1	Inhibitory	mSst-12	mSst-12
Pool_388_AD006	Mus_musculus	mL2/3	Superficial	0.74219	0.02349	7.21	Excitatory	mL2/3	mL2/3
Pool_389_AD002	Mus_musculus	mL2/3	Superficial	0.71131	0.02274	6.16	Excitatory	mL2/3	mL2/3
Pool_38_AD002	Mus_musculus	mL2/3	Superficial	0.7062	0.0232	3.52	Excitatory	mL2/3	mL2/3
Pool_38_AD006	Mus_musculus	mL2/3	Superficial	0.73017	0.0201	6.57	Excitatory	mL2/3	mL2/3
Pool_390_AD002	Mus_musculus	mL2/3	Superficial	0.71145	0.02166	6.76	Excitatory	mL2/3	mL2/3
Pool_390_AD006	Mus_musculus	mL2/3	Superficial	0.74238	0.02112	5.47	Excitatory	mL2/3	mL2/3
Pool_391_AD002	Mus_musculus	mVip	Superficial	0.75035	0.02551	4	Inhibitory	mVip	mVip
Pool_391_AD006	Mus_musculus	mL2/3	Superficial	0.72108	0.02016	4.92	Excitatory	mL2/3	mL2/3
Pool_392_AD002	Mus_musculus	mL4	Superficial	0.71118	0.02274	2.2	Excitatory	mL4	mL4
Pool_392_AD006	Mus_musculus	mL2/3	Superficial	0.70071	0.02169	1.81	Excitatory	mL2/3	mL2/3
Pool_393_AD006	Mus_musculus	mL4	Superficial	0.71287	0.01843	6.14	Excitatory	mL4	mL4
Pool_394_AD002	Mus_musculus	mL2/3	Superficial	0.72605	0.02341	5.9	Excitatory	mL2/3	mL2/3
Pool_395_AD002	Mus_musculus	mL2/3	Superficial	0.70692	0.02209	5.27	Excitatory	mL2/3	mL2/3
Pool_395_AD006	Mus_musculus	mL2/3	Superficial	0.71359	0.02098	7.11	Excitatory	mL2/3	mL2/3
Pool_396_AD002	Mus_musculus	mL2/3	Superficial	0.71476	0.02316	7.21	Excitatory	mL2/3	mL2/3
Pool_396_AD006	Mus_musculus	mL2/3	Superficial	0.72632	0.02096	5.79	Excitatory	mL2/3	mL2/3
Pool_397_AD002	Mus_musculus	mL2/3	Superficial	0.71495	0.02208	6.26	Excitatory	mL2/3	mL2/3
Pool_397_AD006	Mus_musculus	mL2/3	Superficial	0.71433	0.0198	8.54	Excitatory	mL2/3	mL2/3
Pool_398_AD002	Mus_musculus	mL2/3	Superficial	0.69502	0.02147	5.68	Excitatory	mL2/3	mL2/3
Pool_398_AD006	Mus_musculus	mL4	Superficial	0.73652	0.02589	8.3	Excitatory	mL4	mL4
Pool_399_AD002	Mus_musculus	mL2/3	Superficial	0.70867	0.02236	6.04	Excitatory	mL2/3	mL2/3
Pool_399_AD006	Mus_musculus	mPv	Superficial	0.76356	0.02579	7.65	Inhibitory	mPv	mPv
Pool_39_AD006	Mus_musculus	mL2/3	Superficial	0.73953	0.02402	5.46	Excitatory	mL2/3	mL2/3
Pool_3_AD002	Mus_musculus	mL2/3	Superficial	0.73219	0.02047	2.24	Excitatory	mL2/3	mL2/3
Pool_3_AD006	Mus_musculus	mL4	Superficial	0.74762	0.02276	3.13	Excitatory	mL4	mL4
Pool_400_AD002	Mus_musculus	mL2/3	Superficial	0.72768	0.02153	6.08	Excitatory	mL2/3	mL2/3
Pool_400_AD006	Mus_musculus	mNdnf-1	Superficial	0.74327	0.02089	9.25	Inhibitory	mNdnf-12	mNdnf-12
Pool_401_AD006	Mus_musculus	mL2/3	Superficial	0.73206	0.02262	6.36	Excitatory	mL2/3	mL2/3
Pool_402_AD002	Mus_musculus	mPv	Superficial	0.75243	0.02897	4.99	Inhibitory	mPv	mPv
Pool_402_AD006	Mus_musculus	mVip	Superficial	0.76779	0.02819	5.11	Inhibitory	mVip	mVip
Pool_403_AD002	Mus_musculus	mL4	Superficial	0.71042	0.01947	3.81	Excitatory	mL4	mL4
Pool_403_AD006	Mus_musculus	mL2/3	Superficial	0.73977	0.01979	6.35	Excitatory	mL2/3	mL2/3
Pool_404_AD006	Mus_musculus	mL2/3	Superficial	0.69999	0.02246	6.95	Excitatory	mL2/3	mL2/3
Pool_406_AD002	Mus_musculus	mL4	Superficial	0.71006	0.01939	5.26	Excitatory	mL4	mL4
Pool_407_AD006	Mus_musculus	mL2/3	Superficial	0.73056	0.0207	8.5	Excitatory	mL2/3	mL2/3
Pool_408_AD002	Mus_musculus	mL2/3	Superficial	0.72329	0.02057	3.73	Excitatory	mL2/3	mL2/3
Pool_408_AD006	Mus_musculus	mL2/3	Superficial	0.71525	0.0185	7.23	Excitatory	mL2/3	mL2/3
Pool_409_AD002	Mus_musculus	mL2/3	Superficial	0.7446	0.01917	5.3	Excitatory	mL2/3	mL2/3
Pool_409_AD006	Mus_musculus	mL5-1	Superficial	0.75616	0.02871	6.51	Excitatory	mL5-12	mL5-1
Pool_40_AD002	Mus_musculus	mL4	Superficial	0.72336	0.01796	4.68	Excitatory	mL4	mL4
Pool_40_AD006	Mus_musculus	mL2/3	Superficial	0.74634	0.02018	6.1	Excitatory	mL2/3	mL2/3
Pool_410_AD002	Mus_musculus	mL2/3	Superficial	0.73083	0.01889	4.65	Excitatory	mL2/3	mL2/3
Pool_410_AD006	Mus_musculus	mL5-1	Superficial	0.7564	0.02965	6.42	Excitatory	mL5-12	mL5-1
Pool_411_AD006	Mus_musculus	mL2/3	Superficial	0.73739	0.01946	6.41	Excitatory	mL2/3	mL2/3
Pool_413_AD002	Mus_musculus	mL2/3	Superficial	0.73258	0.0213	5.69	Excitatory	mL2/3	mL2/3
Pool_413_AD006	Mus_musculus	mL2/3	Superficial	0.72282	0.02212	7.38	Excitatory	mL2/3	mL2/3
Pool_414_AD002	Mus_musculus	mL2/3	Superficial	0.72119	0.02225	2.69	Excitatory	mL2/3	mL2/3
Pool_414_AD006	Mus_musculus	mL5-1	Superficial	0.75187	0.02744	6.89	Excitatory	mL5-12	mL5-1
Pool_415_AD002	Mus_musculus	mL2/3	Superficial	0.75213	0.02191	5.31	Excitatory	mL2/3	mL2/3
Pool_415_AD006	Mus_musculus	mL2/3	Superficial	0.76383	0.02492	5.87	Excitatory	mL2/3	mL2/3
Pool_416_AD002	Mus_musculus	mPv	Superficial	0.76664	0.02486	4.89	Inhibitory	mPv	mPv
Pool_416_AD006	Mus_musculus	mNdnf-1	Superficial	0.74816	0.02149	6.14	Inhibitory	mNdnf-12	mNdnf-12
Pool_418_AD006	Mus_musculus	mL2/3	Superficial	0.74781	0.0228	5.48	Excitatory	mL2/3	mL2/3
Pool_419_AD002	Mus_musculus	mL4	Superficial	0.7274	0.02377	5.73	Excitatory	mL4	mL4
Pool_419_AD006	Mus_musculus	mL2/3	Superficial	0.72566	0.02102	7.75	Excitatory	mL2/3	mL2/3
Pool_41_AD006	Mus_musculus	mL2/3	Superficial	0.73131	0.02242	5.64	Excitatory	mL2/3	mL2/3
Pool_420_AD002	Mus_musculus	mL2/3	Superficial	0.70003	0.02253	6.81	Excitatory	mL2/3	mL2/3
Pool_420_AD006	Mus_musculus	mL2/3	Superficial	0.72455	0.02177	8.1	Excitatory	mL2/3	mL2/3
Pool_421_AD006	Mus_musculus	mL2/3	Superficial	0.72816	0.02128	7.9	Excitatory	mL2/3	mL2/3
Pool_422_AD002	Mus_musculus	mL4	Superficial	0.6993	0.01928	6.67	Excitatory	mL4	mL4
Pool_422_AD006	Mus_musculus	mL4	Superficial	0.73131	0.02024	6.89	Excitatory	mL4	mL4
Pool_423_AD002	Mus_musculus	mL2/3	Superficial	0.71484	0.0193	4.78	Excitatory	mL2/3	mL2/3
Pool_423_AD006	Mus_musculus	mL4	Superficial	0.718	0.01793	8.49	Excitatory	mL4	mL4
Pool_424_AD002	Mus_musculus	mL2/3	Superficial	0.71389	0.02685	5.68	Excitatory	mL2/3	mL2/3
Pool_424_AD006	Mus_musculus	mL2/3	Superficial	0.729	0.02247	9.08	Excitatory	mL2/3	mL2/3
Pool_425_AD006	Mus_musculus	mL2/3	Superficial	0.73167	0.02478	9.39	Excitatory	mL2/3	mL2/3
Pool_426_AD006	Mus_musculus	mL4	Superficial	0.74349	0.01937	5.18	Excitatory	mL4	mL4
Pool_427_AD006	Mus_musculus	mL2/3	Superficial	0.70993	0.02282	7.21	Excitatory	mL2/3	mL2/3
Pool_428_AD002	Mus_musculus	mL2/3	Superficial	0.71344	0.02177	6.3	Excitatory	mL2/3	mL2/3
Pool_428_AD006	Mus_musculus	mL2/3	Superficial	0.73019	0.0216	7.07	Excitatory	mL2/3	mL2/3
Pool_429_AD006	Mus_musculus	mL2/3	Superficial	0.72719	0.02404	7.46	Excitatory	mL2/3	mL2/3
Pool_42_AD006	Mus_musculus	mL5-2	Superficial	0.75888	0.02841	5.4	Excitatory	mL5-12	mL5-2
Pool_430_AD002	Mus_musculus	mL4	Superficial	0.7026	0.0202	4.91	Excitatory	mL4	mL4
Pool_430_AD006	Mus_musculus	mL6-1	Superficial	0.78884	0.02615	7.52	Excitatory	mL6-12	mL6-1
Pool_431_AD006	Mus_musculus	mL4	Superficial	0.72765	0.01749	4.84	Excitatory	mL4	mL4
Pool_432_AD002	Mus_musculus	mL2/3	Superficial	0.73519	0.01771	6.36	Excitatory	mL2/3	mL2/3
Pool_432_AD006	Mus_musculus	mL2/3	Superficial	0.71678	0.02072	6.63	Excitatory	mL2/3	mL2/3
Pool_433_AD006	Mus_musculus	mL5-1	Superficial	0.73346	0.02295	7.54	Excitatory	mL5-12	mL5-1
Pool_434_AD006	Mus_musculus	mL2/3	Superficial	0.70995	0.02125	10.08	Excitatory	mL2/3	mL2/3
Pool_435_AD006	Mus_musculus	mL2/3	Superficial	0.72785	0.02187	5.42	Excitatory	mL2/3	mL2/3
Pool_436_AD002	Mus_musculus	mL2/3	Superficial	0.73307	0.02138	7.16	Excitatory	mL2/3	mL2/3
Pool_436_AD006	Mus_musculus	mL2/3	Superficial	0.7229	0.02107	7.33	Excitatory	mL2/3	mL2/3
Pool_437_AD002	Mus_musculus	mL2/3	Superficial	0.71887	0.01991	7.55	Excitatory	mL2/3	mL2/3
Pool_438_AD006	Mus_musculus	mL4	Superficial	0.73827	0.02075	9.36	Excitatory	mL4	mL4
Pool_439_AD002	Mus_musculus	mL5-1	Superficial	0.72051	0.02357	5.08	Excitatory	mL5-12	mL5-1
Pool_439_AD006	Mus_musculus	mVip	Superficial	0.76154	0.02138	6.35	Inhibitory	mVip	mVip
Pool_43_AD006	Mus_musculus	mL2/3	Superficial	0.72876	0.02429	3.34	Excitatory	mL2/3	mL2/3
Pool_440_AD002	Mus_musculus	mL2/3	Superficial	0.70484	0.0203	2.05	Excitatory	mL2/3	mL2/3
Pool_440_AD006	Mus_musculus	mSst-1	Superficial	0.78927	0.02697	8.54	Inhibitory	mSst-12	mSst-12
Pool_441_AD006	Mus_musculus	mPv	Superficial	0.77216	0.02986	4.61	Inhibitory	mPv	mPv
Pool_442_AD002	Mus_musculus	mL2/3	Superficial	0.71873	0.02207	7.87	Excitatory	mL2/3	mL2/3
Pool_442_AD006	Mus_musculus	mNdnf-2	Superficial	0.7258	0.01834	9.84	Inhibitory	mNdnf-12	mNdnf-12
Pool_443_AD002	Mus_musculus	mL2/3	Superficial	0.6849	0.01833	1.94	Excitatory	mL2/3	mL2/3
Pool_443_AD006	Mus_musculus	mL2/3	Superficial	0.72216	0.01872	9.19	Excitatory	mL2/3	mL2/3
Pool_444_AD006	Mus_musculus	mL4	Superficial	0.74772	0.02135	6.3	Excitatory	mL4	mL4
Pool_445_AD002	Mus_musculus	mL6-1	Superficial	0.78678	0.02607	6.35	Excitatory	mL6-12	mL6-1
Pool_445_AD006	Mus_musculus	mL2/3	Superficial	0.72121	0.02039	8.11	Excitatory	mL2/3	mL2/3
Pool_446_AD002	Mus_musculus	mL4	Superficial	0.72578	0.01867	7.65	Excitatory	mL4	mL4
Pool_446_AD006	Mus_musculus	mL2/3	Superficial	0.73811	0.01867	7.7	Excitatory	mL2/3	mL2/3
Pool_447_AD006	Mus_musculus	mL4	Superficial	0.72909	0.02442	6.93	Excitatory	mL4	mL4
Pool_448_AD002	Mus_musculus	mL2/3	Superficial	0.70758	0.02398	7.08	Excitatory	mL2/3	mL2/3
Pool_448_AD006	Mus_musculus	mL2/3	Superficial	0.7251	0.0256	7.55	Excitatory	mL2/3	mL2/3
Pool_449_AD006	Mus_musculus	mPv	Superficial	0.778	0.02521	9	Inhibitory	mPv	mPv
Pool_44_AD002	Mus_musculus	mL2/3	Superficial	0.72359	0.02634	3.54	Excitatory	mL2/3	mL2/3
Pool_44_AD006	Mus_musculus	mL2/3	Superficial	0.72594	0.02415	4.45	Excitatory	mL2/3	mL2/3
Pool_450_AD002	Mus_musculus	mL2/3	Superficial	0.75069	0.02454	5.91	Excitatory	mL2/3	mL2/3
Pool_450_AD006	Mus_musculus	mL2/3	Superficial	0.73656	0.01752	4.61	Excitatory	mL2/3	mL2/3
Pool_451_AD006	Mus_musculus	mL2/3	Superficial	0.7447	0.02032	8.47	Excitatory	mL2/3	mL2/3
Pool_452_AD002	Mus_musculus	mL4	Superficial	0.73931	0.02028	6.01	Excitatory	mL4	mL4
Pool_452_AD006	Mus_musculus	mVip	Superficial	0.76032	0.0249	7.14	Inhibitory	mVip	mVip
Pool_453_AD002	Mus_musculus	mL4	Superficial	0.69895	0.01514	3.31	Excitatory	mL4	mL4
Pool_453_AD006	Mus_musculus	mNdnf-2	Superficial	0.72293	0.01454	10.17	Inhibitory	mNdnf-12	mNdnf-12
Pool_454_AD006	Mus_musculus	mVip	Superficial	0.77478	0.02366	6.81	Inhibitory	mVip	mVip
Pool_455_AD002	Mus_musculus	mL2/3	Superficial	0.71509	0.01908	5.29	Excitatory	mL2/3	mL2/3
Pool_455_AD006	Mus_musculus	mL2/3	Superficial	0.74658	0.02078	3.55	Excitatory	mL2/3	mL2/3
Pool_456_AD002	Mus_musculus	mL5-1	Superficial	0.73128	0.02618	7.15	Excitatory	mL5-12	mL5-1
Pool_456_AD006	Mus_musculus	mL2/3	Superficial	0.72302	0.01959	7.15	Excitatory	mL2/3	mL2/3
Pool_457_AD002	Mus_musculus	mL2/3	Superficial	0.722	0.02317	4.61	Excitatory	mL2/3	mL2/3
Pool_457_AD006	Mus_musculus	mL2/3	Superficial	0.74141	0.02221	8.48	Excitatory	mL2/3	mL2/3
Pool_458_AD002	Mus_musculus	mL5-1	Superficial	0.73309	0.02979	6.65	Excitatory	mL5-12	mL5-1
Pool_458_AD006	Mus_musculus	mVip	Superficial	0.77191	0.02548	9.77	Inhibitory	mVip	mVip
Pool_459_AD002	Mus_musculus	mL2/3	Superficial	0.72234	0.02176	7.12	Excitatory	mL2/3	mL2/3
Pool_459_AD006	Mus_musculus	mL2/3	Superficial	0.7306	0.02088	7.9	Excitatory	mL2/3	mL2/3
Pool_45_AD002	Mus_musculus	mL2/3	Superficial	0.71858	0.02203	5.01	Excitatory	mL2/3	mL2/3
Pool_45_AD006	Mus_musculus	mL6-1	Superficial	0.80243	0.02628	5.83	Excitatory	mL6-12	mL6-1
Pool_460_AD002	Mus_musculus	mL5-1	Superficial	0.7248	0.02361	3.98	Excitatory	mL5-12	mL5-1
Pool_460_AD006	Mus_musculus	mL4	Superficial	0.74083	0.01928	8.75	Excitatory	mL4	mL4
Pool_461_AD002	Mus_musculus	mVip	Superficial	0.74067	0.02568	8.22	Inhibitory	mVip	mVip
Pool_461_AD006	Mus_musculus	mSst-1	Superficial	0.79118	0.0314	10.12	Inhibitory	mSst-12	mSst-12
Pool_462_AD002	Mus_musculus	mL2/3	Superficial	0.71684	0.02319	5.72	Excitatory	mL2/3	mL2/3
Pool_462_AD006	Mus_musculus	mL4	Superficial	0.73181	0.01964	8.96	Excitatory	mL4	mL4
Pool_463_AD002	Mus_musculus	mL2/3	Superficial	0.75055	0.02614	6.38	Excitatory	mL2/3	mL2/3
Pool_463_AD006	Mus_musculus	mL4	Superficial	0.73031	0.01823	8.55	Excitatory	mL4	mL4
Pool_464_AD006	Mus_musculus	mL4	Superficial	0.73366	0.01815	10	Excitatory	mL4	mL4
Pool_465_AD002	Mus_musculus	mL4	Superficial	0.69698	0.0166	1.72	Excitatory	mL4	mL4
Pool_465_AD006	Mus_musculus	mL2/3	Superficial	0.7332	0.01589	7.27	Excitatory	mL2/3	mL2/3
Pool_466_AD006	Mus_musculus	mL4	Superficial	0.73434	0.02029	8.61	Excitatory	mL4	mL4
Pool_467_AD002	Mus_musculus	mL4	Superficial	0.70759	0.01992	6.64	Excitatory	mL4	mL4
Pool_467_AD006	Mus_musculus	mNdnf-1	Superficial	0.74543	0.02353	8.79	Inhibitory	mNdnf-12	mNdnf-12
Pool_468_AD002	Mus_musculus	mL4	Superficial	0.73318	0.02058	7.98	Excitatory	mL4	mL4
Pool_468_AD006	Mus_musculus	mL2/3	Superficial	0.72794	0.02079	8.68	Excitatory	mL2/3	mL2/3
Pool_469_AD002	Mus_musculus	mL2/3	Superficial	0.71046	0.02069	6.81	Excitatory	mL2/3	mL2/3
Pool_469_AD006	Mus_musculus	mL2/3	Superficial	0.72426	0.01946	9.39	Excitatory	mL2/3	mL2/3
Pool_46_AD006	Mus_musculus	mNdnf-2	Superficial	0.71941	0.01659	5.31	Inhibitory	mNdnf-12	mNdnf-12
Pool_470_AD002	Mus_musculus	mL5-1	Superficial	0.73563	0.02357	5.64	Excitatory	mL5-12	mL5-1
Pool_470_AD006	Mus_musculus	mL2/3	Superficial	0.77126	0.02432	10.13	Excitatory	mL2/3	mL2/3
Pool_471_AD002	Mus_musculus	mL4	Superficial	0.72013	0.01673	8.58	Excitatory	mL4	mL4
Pool_472_AD002	Mus_musculus	mL4	Superficial	0.7173	0.01865	7.51	Excitatory	mL4	mL4
Pool_472_AD006	Mus_musculus	mL2/3	Superficial	0.7433	0.01968	9.44	Excitatory	mL2/3	mL2/3
Pool_473_AD002	Mus_musculus	mL2/3	Superficial	0.70109	0.01998	4.49	Excitatory	mL2/3	mL2/3
Pool_473_AD006	Mus_musculus	mL4	Superficial	0.7265	0.0184	9.59	Excitatory	mL4	mL4
Pool_474_AD002	Mus_musculus	mL2/3	Superficial	0.6917	0.02042	5.04	Excitatory	mL2/3	mL2/3
Pool_474_AD006	Mus_musculus	mL2/3	Superficial	0.72447	0.02461	9.04	Excitatory	mL2/3	mL2/3
Pool_475_AD006	Mus_musculus	mL2/3	Superficial	0.71989	0.02353	8.31	Excitatory	mL2/3	mL2/3
Pool_476_AD002	Mus_musculus	mSst-1	Superficial	0.7824	0.02816	5.09	Inhibitory	mSst-12	mSst-12
Pool_476_AD006	Mus_musculus	mL2/3	Superficial	0.70212	0.02199	8.41	Excitatory	mL2/3	mL2/3
Pool_477_AD002	Mus_musculus	mL5-1	Superficial	0.72646	0.02226	5.98	Excitatory	mL5-12	mL5-1
Pool_477_AD006	Mus_musculus	mL2/3	Superficial	0.71274	0.02169	9.17	Excitatory	mL2/3	mL2/3
Pool_478_AD002	Mus_musculus	mPv	Superficial	0.74996	0.02398	4.98	Inhibitory	mPv	mPv
Pool_478_AD006	Mus_musculus	mPv	Superficial	0.77185	0.02894	8.59	Inhibitory	mPv	mPv
Pool_479_AD002	Mus_musculus	mNdnf-2	Superficial	0.70807	0.01596	4.83	Inhibitory	mNdnf-12	mNdnf-12
Pool_479_AD006	Mus_musculus	mL4	Superficial	0.7332	0.0196	6.54	Excitatory	mL4	mL4
Pool_47_AD002	Mus_musculus	mL4	Superficial	0.72049	0.01603	3.28	Excitatory	mL4	mL4
Pool_47_AD006	Mus_musculus	mNdnf-1	Superficial	0.8008	0.03759	4.08	Inhibitory	mNdnf-12	mNdnf-12
Pool_480_AD002	Mus_musculus	mL2/3	Superficial	0.69431	0.02014	6.62	Excitatory	mL2/3	mL2/3
Pool_480_AD006	Mus_musculus	mL2/3	Superficial	0.73479	0.02017	8.95	Excitatory	mL2/3	mL2/3
Pool_481_AD008	Mus_musculus	mL4	Superficial	0.74313	0.02106	5.93	Excitatory	mL4	mL4
Pool_481_AD010	Mus_musculus	mL2/3	Superficial	0.71477	0.02168	5.15	Excitatory	mL2/3	mL2/3
Pool_482_AD008	Mus_musculus	mL5-1	Superficial	0.73394	0.02952	6.13	Excitatory	mL5-12	mL5-1
Pool_482_AD010	Mus_musculus	mSst-1	Superficial	0.76781	0.01834	5.04	Inhibitory	mSst-12	mSst-12
Pool_483_AD008	Mus_musculus	mL4	Superficial	0.73108	0.0191	1.97	Excitatory	mL4	mL4
[truncated: 1,070 more rows]
