# Supplementary material for: scMET: Bayesian modeling of DNA methylation heterogeneity at single-cell resolution
Source: Genome Biol. 2021 Apr 20;22:114. doi: 10.1186/s13059-021-02329-8 (PMC8056718; doi:10.1186/s13059-021-02329-8)
Supplement: Supplementary file 4 — Additional file 4 Table S3. Table with ChIP-seq annotation information. [file 13059_2021_2329_MOESM4_ESM.csv]

	Experiment ID	File ID	File description	URL
H3K27ac	ENCSR000CDD	ENCFF314HSG	bigBed narrowPeak replicated peaks	https://www.encodeproject.org/files/ENCFF847BEL/
H3K4me1	ENCSR000CAI	ENCFF975QSJ	bigBed narrowPeak replicated peaks	https://www.encodeproject.org/files/ENCFF975QSJ/
